# Supplementary material for: Prevalence, misclassification, and clinical consequences of the heteroresistant phenotype in Escherichia coli bloodstream infections in patients in Uppsala, Sweden: a retrospective cohort study
Source: Lancet Microbe. Author manuscript; Available in PMC 2025 Apr 17. (PMC12004506; doi:10.1016/j.lanmic.2024.101010)
Supplement: 2 [file NIHMS2070931-supplement-2.xlsx]

## Sheet: ALL GEN PAP tested strains
	DA #	file tab
	DA62906	1
	DA62890	9
	DA62892	5
	DA62896	9
	DA62900	9
	DA62902	9
	DA62904	9
	DA62908	9
	DA62918	9
	DA62920	9
	DA62924	9
	DA62926	9
	DA62928	9
	DA62932	9
	DA62934	9
	DA62938	9
	DA62940	9
	DA62948	9
	DA62958	9
	DA62960	9
	DA62962	9
	DA62974	5
	DA62974	9
	DA62976	9
	DA62978	9
	DA62986	9
	DA62996	9
	DA62998	9
	DA63002	9
	DA63004	9
	DA63010	9
	DA63014	9
	DA63020	9
	DA63032	9
	DA63032	9
	DA63036	9
	DA63038	9
	DA63048	9
	DA63050	9
	DA63056	9
	DA63058	9
	DA63060	9
	DA63062	9
	DA63068	9
	DA63072	9
	DA63074	9
	DA63078	5
	DA63080	9
	DA63086	9
	DA63090	9
	DA63106	5
	DA63108	5
	DA63112	1
	DA63118	9
	DA63128	1
	DA63132	9
	DA63136	5
	DA63140	9
	DA63144	9
	DA63146	9
	DA63148	9
	DA63154	9
	DA63166	2
	DA63168	2
	DA63170	2
	DA63172	2
	DA63174	2
	DA63176	2
	DA63178	2
	DA63180	2
	DA63182	2
	DA63184	2
	DA63186	2
	DA63188	9
	DA63190	2
	DA63192	2
	DA63196	9
	DA63200	9
	DA63208	2
	DA63210	3
	DA63236	2
	DA63240	2
	DA63246	2
	DA63250	5
	DA63254	9
	DA63258	2
	DA63260	9
	DA63264	2
	DA63266	9
	DA63270	2
	DA63276	5
	DA63278	2
	DA63282	2
	DA63290	5
	DA63294	2
	DA63296	2
	DA63302	5
	DA63302	9
	DA63308	2
	DA63312	9
	DA63318	2
	DA63332	9
	DA63320	9
	DA63322	2
	DA63324	2
	DA63326	5
	DA63328	5
	DA63334	9
	DA63338	2
	DA63340	3
	DA63356	5
	DA63362	2
	DA63364	2
	DA63370	2
	DA63374	3
	DA63376	9
	DA63378	9
	DA63380	5
	DA63382	5
	DA63384	2
	DA63568	2
	DA63570	3
	DA63570	9
	DA63572	2
	DA63582	2
	DA63584	2
	DA63586	6
	DA63588	1
	DA63590	2
	DA63594	2
	DA63596	2
	DA63598	6
	DA63598	9
	DA63600	2
	DA63606	2
	DA63608	9
	DA63612	6
	DA63616	9
	DA63622	9
	DA63640	3
	DA63644	3
	DA63652	6
	DA63656	6
	DA63658	6
	DA63662	1
	DA63668	9
	DA63670	6
	DA63672	6
	DA63678	6
	DA63680	3
	DA63682	3
	DA63684	3
	DA63686	6
	DA63688	3
	DA63694	3
	DA63696	3
	DA63698	6
	DA63702	3
	DA63704	4
	DA63706	3
	DA63708	7
	DA63710	3
	DA63738	7
	DA63754	7
	DA63758	6
	DA63762	6
	DA63766	6
	DA63768	9
	DA63786	7
	DA63790	7
	DA63796	7
	DA63796	9
	DA63800	3
	DA63804	7
	DA63804	9
	DA63808	7
	DA63810	7
	DA63814	7
	DA63818	4
	DA63822	9
	DA63830	9
	DA63834	4
	DA63836	4
	DA63842	4
	DA63848	7
	DA63850	7
	DA63852	9
	DA63854	4
	DA63864	7
	DA63864	9
	DA63870	4
	DA63874	4
	DA63878	7
	DA63880	7
	DA63882	4
	DA63884	3
	DA63886	7
	DA63892	7
	DA63894	7
	DA63896	4
	DA63900	7
	DA63902	7
	DA63902	9
	DA63918	4
	DA63922	4
	DA63924	8
	DA63924	9
	DA63926	8
	DA63928	8
	DA63938	8
	DA63944	8
	DA63948	9
	DA63954	8
	DA63956	9
	DA63956	9
	DA63960	4
	DA63966	8
	DA63968	4
	DA63972	8
	DA63978	8
	DA63980	4
	DA63992	8
	DA63996	8
	DA64000	1
	DA64004	8
	DA64006	4
	DA64008	8
	DA64008	9
	DA64010	8
	DA64014	4
	DA64044	8
	DA64046	4
	DA64058	8
	DA63610	10
	DA63618	10
	DA63624	10
	DA63630	10
	DA63636	10
	DA63642	10
	DA63660	10
	DA63664	10
	DA63676	10
	DA63716	10
	DA63722	10
	DA63724	10
	DA63734	10
	DA63742	10
	DA63748	10
	DA63772	10
	DA63776	10
	DA63782	10
	DA63784	10
	DA63788	10

## Sheet: 1 GEN PAP I, II and III 
	Replicate I
	DA62906	Dilutions																					cfu/ml
	concentrations [mg/L]	0			-1			-2			-3			-4			-5			-6			Population	Frequency
	0	0			0			0			0			0			0			11	16	10	2200000000	1
	0.125	0			0			0			0			0			0			13	14	11	2600000000	1.18182
	0.25	0			0			0			0			0			0			11	13	17	2600000000	1.18182
	0.5	0			0			0			0			0			0			14	12	9	2400000000	1.09091
	1	0			0			0			0			0			0			5	3	6	1000000000	0.454545
	2	47			0			0			0			0			0			0			9400	4.27273e-06
	4	9			0			0			0			0			0			0			1800	8.18182e-07
	8	0			0			0			0			0			0			0			0	0
		0			0			0			0			0			0			0			0	0
		0			0			0			0			0			0			0			0	0
	DA63112	Dilutions																					cfu/ml
	concentrations [mg/L]	0			-1			-2			-3			-4			-5			-6			Population	Frequency
	0	0			0			0			0			0			0			12	19	15	3000000000	1
	0.125	0			0			0			0			0			0			18	14	14	2800000000	0.933333
	0.25	0			0			0			0			0			0			13	15	14	2800000000	0.933333
	0.5	0			0			0			0			0			0			13	11	15	2600000000	0.866667
	1	0			0			7	14	9	0			0			0			0			180000	6e-05
	2	42			0			0			0			0			0			0			8400	2.8e-06
	4	8			0			0			0			0			0			0			1600	5.33333e-07
	8	0			0			0			0			0			0			0			0	0
		0			0			0			0			0			0			0			0	0
		0			0			0			0			0			0			0			0	0
	DA63128	Dilutions																					cfu/ml
	concentrations [mg/L]	0			-1			-2			-3			-4			-5			-6			Population	Frequency
	0	0			0			0			0			0			0			26	19	18	3800000000	1
	0.125	0			0			0			0			0			0			24	20	19	4000000000	1.05263
	0.25	0			0			0			0			0			0			24	20	21	4200000000	1.10526
	0.5	0			0			0			0			0			0			16	20	19	3800000000	1
	1	0			0			0			0			0			0			4	7	3	800000000	0.210526
	2	64			0			0			0			0			0			0			12800	3.36842e-06
	4	23			0			0			0			0			0			0			4600	1.21053e-06
	8	0			0			0			0			0			0			0			0	0
		0			0			0			0			0			0			0			0	0
		0			0			0			0			0			0			0			0	0
	DA63588	Dilutions																					cfu/ml
	concentrations [mg/L]	0			-1			-2			-3			-4			-5			-6			Population	Frequency
	0	0			0			0			0			0			0			24	23	22	4600000000	1
	0.125	0			0			0			0			0			0			22	22	19	4400000000	0.956522
	0.25	0			0			0			0			0			0			22	24	23	4600000000	1
	0.5	0			0			0			20	22	25	0			0			0			4400000	0.000956522
	1	0			0			0			5	4	4	0			0			0			800000	0.000173913
	2	42			0			0			0			0			0			0			8400	1.82609e-06
	4	4			0			0			0			0			0			0			800	1.73913e-07
	8	0			0			0			0			0			0			0			0	0
		0			0			0			0			0			0			0			0	0
		0			0			0			0			0			0			0			0	0
	DA63662	Dilutions																					cfu/ml
	concentrations [mg/L]	0			-1			-2			-3			-4			-5			-6			Population	Frequency
	0	0			0			0			0			0			0			22	26	20	4400000000	1
	0.125	0			0			0			0			0			0			16	12	17	3200000000	0.727273
	0.25	0			0			0			0			0			0			20	18	16	3600000000	0.818182
	0.5	0			0			0			0			0			0			10	9	10	2000000000	0.454545
	1	0			0			0			0			0			21	19	13	0			3.8e+08	0.0863636
	2	24			0			0			0			0			0			0			4800	1.09091e-06
	4	9			0			0			0			0			0			0			1800	4.09091e-07
	8	0			0			0			0			0			0			0			0	0
		0			0			0			0			0			0			0			0	0
		0			0			0			0			0			0			0			0	0
	DA64000	Dilutions																					cfu/ml
	concentrations [mg/L]	0			-1			-2			-3			-4			-5			-6			Population	Frequency
	0	0			0			0			0			0			0			22	24	21	4400000000	1
	0.125	0			0			0			0			0			0			16	15	15	3000000000	0.681818
	0.25	0			0			0			0			0			0			11	11	14	2200000000	0.5
	0.5	0			0			0			0			0			0			3	8	9	1600000000	0.363636
	1	0			0			0			0			4	10	8	0			0			16000000	0.00363636
	2	34			0			0			0			0			0			0			6800	1.54545e-06
	4	13			0			0			0			0			0			0			2600	5.90909e-07
	8	0			0			0			0			0			0			0			0	0
		0			0			0			0			0			0			0			0	0
		0			0			0			0			0			0			0			0	0
	Replicate II
	DA62906	Dilutions																					cfu/ml
	concentrations [mg/L]	0			-1			-2			-3			-4			-5			-6			Population	Frequency
	0	0			0			0			0			0			0			9	11	7	1800000000	1
	0.125	0			0			0			0			0			0			8	10	14	2000000000	1.11111
	0.25	0			0			0			0			0			0			9	7	9	1800000000	1
	0.5	0			0			0			0			0			0			8	5		1300000000	0.722222
	1	0			0			0			0			1	1		0			0			2000000	0.00111111
	2	48			0			0			0			0			0			0			9600	5.33333e-06
	4	5			0			0			0			0			0			0			1000	5.55556e-07
	8	0			0			0			0			0			0			0			0	0
		0			0			0			0			0			0			0			0	0
		0			0			0			0			0			0			0			0	0
	DA63112	Dilutions																					cfu/ml
	concentrations [mg/L]	0			-1			-2			-3			-4			-5			-6			Population	Frequency
	0	0			0			0			0			0			0			14	14	12	2800000000	1
	0.125	0			0			0			0			0			0			23	11	13	2600000000	0.928571
	0.25	0			0			0			0			0			0			12	12	14	2400000000	0.857143
	0.5	0			0			0			0			0			0			8	12		2000000000	0.714286
	1	0			0			9	9		0			0			0			0			180000	6.42857e-05
	2	28			0			0			0			0			0			0			5600	2e-06
	4	15			0			0			0			0			0			0			3000	1.07143e-06
	8	0			0			0			0			0			0			0			0	0
		0			0			0			0			0			0			0			0	0
		0			0			0			0			0			0			0			0	0
	DA63128	Dilutions																					cfu/ml
	concentrations [mg/L]	0			-1			-2			-3			-4			-5			-6			Population	Frequency
	0	0			0			0			0			0			0			16	16	18	3200000000	1
	0.125	0			0			0			0			0			0			14	10	8	2000000000	0.625
	0.25	0			0			0			0			0			0			10	13	14	2600000000	0.8125
	0.5	0			0			0			0			0			0			9	10		1900000000	0.59375
	1	0			0			NA			0			0			0			0			20000000	0.00625
	2	32			0			0			0			0			0			0			6400	2e-06
	4	1			0			0			0			0			0			0			200	6.25e-08
	8	0			0			0			0			0			0			0			0	0
		0			0			0			0			0			0			0			0	0
		0			0			0			0			0			0			0			0	0
	DA63588	Dilutions																					cfu/ml
	concentrations [mg/L]	0			-1			-2			-3			-4			-5			-6			Population	Frequency
	0	0			0			0			0			0			0			9	11	7	1800000000	1
	0.125	0			0			0			0			0			0			6	12	10	2000000000	1.11111
	0.25	0			0			0			0			0			0			17	13	12	2600000000	1.44444
	0.5	0			0			0			0			20	25		0			0			45000000	0.025
	1	0			0			6	11		0			0			0			0			170000	9.44444e-05
	2	33			0			0			0			0			0			0			6600	3.66667e-06
	4	3			0			0			0			0			0			0			600	3.33333e-07
	8	0			0			0			0			0			0			0			0	0
		0			0			0			0			0			0			0			0	0
		0			0			0			0			0			0			0			0	0
	DA63662	Dilutions																					cfu/ml
	concentrations [mg/L]	0			-1			-2			-3			-4			-5			-6			Population	Frequency
	0	0			0			0			0			0			0			17	13	16	3200000000	1
	0.125	0			0			0			0			0			0			17	11	16	3200000000	1
	0.25	0			0			0			0			0			0			12	10	15	2400000000	0.75
	0.5	0			0			0			0			0			0			17	7		2400000000	0.75
	1	0			0			0			16	13		0			0			0			2900000	0.00090625
	2	18			0			0			0			0			0			0			3600	1.125e-06
	4	3			0			0			0			0			0			0			600	1.875e-07
	8	0			0			0			0			0			0			0			0	0
		0			0			0			0			0			0			0			0	0
		0			0			0			0			0			0			0			0	0
	DA64000	Dilutions																					cfu/ml
	concentrations [mg/L]	0			-1			-2			-3			-4			-5			-6			Population	Frequency
	0	0			0			0			0			0			0			18	13	11	2600000000	1
	0.125	0			0			0			0			0			0			13	13	15	2600000000	1
	0.25	0			0			0			0			0			0			10	18	7	2000000000	0.769231
	0.5	0			0			0			0			0			0			15	13		2800000000	1.07692
	1	0			0			14	16		0			0			0			0			300000	0.000115385
	2	103			0			0			0			0			0			0			20600	7.92308e-06
	4	8			0			0			0			0			0			0			1600	6.15385e-07
	8	0			0			0			0			0			0			0			0	0
		0			0			0			0			0			0			0			0	0
		0			0			0			0			0			0			0			0	0
	Replicate III
	DA63128	Dilutions																					cfu/ml
	concentrations [mg/L]	0			-1			-2			-3			-4			-5			-6			Population	Frequency
	0	0			0			0			0			0			0			11	11	15	2200000000	1
	0.125	0			0			0			0			0			0			13	15	10	2600000000	1.18182
	0.25	0			0			0			0			0			0			16	8	17	3200000000	1.45455
	0.5	0			0			0			0			0			0			11	9	14	2200000000	1
	1	L			0			0			0			0			0			0			NA	NA
	2	46			0			0			0			0			0			0			9200	4.18182e-06
	4	17			0			0			0			0			0			0			3400	1.54545e-06
	8	0			0			0			0			0			0			0			0	0
		0			0			0			0			0			0			0			0	0
		0			0			0			0			0			0			0			0	0

## Sheet: 2 GEN PAP I, II and III 
DA63166
Gentamicin	Dilution								cfu/ml
mg/L	200	2000	20000	200000	2000000	20000000	200000000	cfu/ml	Average 48h	frequency
0							27	5400000000	4.33333e+09	1
							18	3600000000
							20	4000000000
0.25								0	0
								0
								0
0.5							20	4000000000	3.46667e+09	0.8
							13	2600000000
							19	3800000000
1							6	1200000000	1.33333e+09	0.307692
							7	1400000000
							7	1400000000
2	16							3200	3200	7.38462e-07
								0
4	5							1000	1000	2.30769e-07
								0
8	0							0	0
								0
DA63168
Gentamicin	Dilution								cfu/ml
mg/L	200	2000	20000	200000	2000000	20000000	200000000	cfu/ml	Average 48h	frequency
0							24	4800000000	4.26667e+09	1
							18	3600000000
							22	4400000000
0.25								0	0
								0
								0
0.5							23	4600000000	4000000000	0.9375
							18	3600000000
							19	3800000000
1						0		0	0	0
						0		0
						0		0
2	13							2600	2600	6.09375e-07
								0
4	1							200	200	4.6875e-08
								0
8	0							0	0
								0
DA63170
Gentamicin	Dilution								cfu/ml
mg/L	200	2000	20000	200000	2000000	20000000	200000000	cfu/ml	Average 48h	frequency
0							20	4000000000	3.46667e+09	1
							14	2800000000
							18	3600000000
0.25								0	0
								0
								0
0.5							16	3200000000	3.46667e+09	1
							13	2600000000
							23	4600000000
1							10	2000000000	1.13333e+09	0.326923
							4	800000000
							3	600000000
2	94							18800	18800	5.42308e-06
								0
4	28							5600	5600	1.61538e-06
								0
8	0							0	0	0
								0
DA63172
Gentamicin	Dilution								cfu/ml
mg/L	200	2000	20000	200000	2000000	20000000	200000000	cfu/ml	Average 48h	frequency
0							11	2200000000	1.86667e+09	1
							9	1800000000
							8	1600000000
0.25								0	0
								0
								0
0.5							9	1800000000	1.93333e+09	1.03571
							10	2000000000
							10	2000000000
1						0		0	0	0
						0		0
						0		0
2	12							2400	2400	1.28571e-06
								0
4	3							600	600	3.21429e-07
								0
8	0							0	0	0
								0
DA63174
Gentamicin	Dilution								cfu/ml
mg/L	200	2000	20000	200000	2000000	20000000	200000000	cfu/ml	Average 48h	frequency
0							16	3200000000	2.53333e+09	1
							10	2000000000
							12	2400000000
0.25								0	0
								0
								0
0.5							11	2200000000	1.93333e+09	0.763158
							9	1800000000
							9	1800000000
1						8		160000000	1.46667e+08	0.0578947
						8		160000000
						6		120000000
2	16							3200	3200	1.26316e-06
								0
4	8							1600	1600	6.31579e-07
								0
8	0							0	0	0
								0
DA63176
Gentamicin	Dilution								cfu/ml
mg/L	200	2000	20000	200000	2000000	20000000	200000000	cfu/ml	Average 48h	frequency
0							17	3400000000	2.73333e+09	1
							11	2200000000
							13	2600000000
0.25								0	0
								0
								0
0.5							9	1800000000	2200000000	0.804878
							13	2600000000
							19	3800000000
1						16		320000000	340000000	0.12439
						18		360000000
						9		180000000
2	29							5800	5800	2.12195e-06
								0
4	0							0	0	0
								0
8	0							0	0	0
								0
DA63178
Gentamicin	Dilution								cfu/ml
mg/L	200	2000	20000	200000	2000000	20000000	200000000	cfu/ml	Average 48h	frequency
0							9	1800000000	1.73333e+09	1
							8	1600000000
							9	1800000000
0.25
0.5							7	1400000000	1.86667e+09	1.07692
							8	1600000000
							13	2600000000
1							5	1000000000	1.26667e+09	0.730769
							5	1000000000
							9	1800000000
2	20							4000	4000	2.30769e-06
								0
4	11							2200	2200	1.26923e-06
								0
8	0							0	0	0
								0
DA63180
Gentamicin	Dilution								cfu/ml
mg/L	200	2000	20000	200000	2000000	20000000	200000000	cfu/ml	Average 48h	frequency
0							6	1200000000	1.13333e+09	1
							5	1000000000
							6	1200000000
0.25
0.5							2	400000000	600000000	0.529412
							4	800000000
							3	600000000
1						0		0	0	0
						0		0
						0		0
2	2							400	400	3.52941e-07
								0
4	0							0	0	0
								0
8	0							0	0	0
								0
DA63182
Gentamicin	Dilution								cfu/ml
mg/L	200	2000	20000	200000	2000000	20000000	200000000	cfu/ml	Average 48h	frequency
0							4	800000000	1000000000	1
							6	1200000000
							5	1000000000
0.25
0.5							14	2800000000	2200000000	2.2
							11	2200000000
							8	1600000000
1						0		0	0	0
						0		0
						0		0
2	10							2000	2000	2e-06
								0
4	3							600	600	6e-07
								0
8	0							0	0	0
								0
DA63184
Gentamicin	Dilution								cfu/ml
mg/L	200	2000	20000	200000	2000000	20000000	200000000	cfu/ml	Average 48h	frequency
0							5	1000000000	1.13333e+09	1
							3	600000000
							9	1800000000
0.25							9	1800000000	1.53333e+09	1.35294
							7	1400000000
							7	1400000000
0.5						0		0	0	0
						0		0
						0		0
1						0		0	0	0
						0		0
						0		0
2	1							200	200	1.76471e-07
								0
4	0							0	0	0
								0
8	0							0	0	0
								0
DA63186
Gentamicin	Dilution								cfu/ml
mg/L	200	2000	20000	200000	2000000	20000000	200000000	cfu/ml	Average 48h	frequency
0							10	2000000000	1.46667e+09	1
							4	800000000
							8	1600000000
0.25										0
0.5							5	1000000000	9.33333e+08	0.636364
							5	1000000000
							4	800000000
1						0		0	0	0
						0		0
						0		0
2	19							3800	3800	2.59091e-06
								0
4	3							600	600	4.09091e-07
								0
8	0							0	0	0
								0
DA63190
Gentamicin	Dilution								cfu/ml
mg/L	200	2000	20000	200000	2000000	20000000	200000000	cfu/ml	Average 48h	frequency
0							15	3000000000	2.93333e+09	1
							13	2600000000
							16	3200000000
0.25										0
0.5							18	3600000000	3.26667e+09	1.11364
							13	2600000000
							18	3600000000
1							13	2600000000	3.13333e+09	1.06818
							17	3400000000
							17	3400000000
2	43							8600	8600	2.93182e-06
								0
4	15							3000	3000	1.02273e-06
								0
8	0							0	0	0
								0
DA63192
Gentamicin	Dilution								cfu/ml
mg/L	200	2000	20000	200000	2000000	20000000	200000000	cfu/ml	Average 48h	frequency
0							13	2600000000	1.93333e+09	1
							4	800000000
							12	2400000000
0.25							8	1600000000	1.66667e+09	0.862069
							9	1800000000
							8	1600000000
0.5						5		100000000	60000000	0.0310345
						3		60000000
						1		20000000
1						0		0	0	0
						0		0
						0		0
2	5							1000	1000	5.17241e-07
								0
4	4							800	800	4.13793e-07
								0
8	0							0	0	0
								0
DA63208
Gentamicin	Dilution								cfu/ml
mg/L	200	2000	20000	200000	2000000	20000000	200000000	cfu/ml	Average 48h	frequency
0							16	3200000000	2.66667e+09	1
							10	2000000000
							14	2800000000
0.25										0
0.5							14	2800000000	2600000000	0.975
							13	2600000000
							12	2400000000
1						5		100000000	60000000	0.0225
						4		80000000
						0		0
2	77							15400	15400	5.775e-06
								0
4	6							1200	1200	4.5e-07
								0
8	0							0	0	0
								0
DA63236
Gentamicin	Dilution								cfu/ml
mg/L	200	2000	20000	200000	2000000	20000000	200000000	cfu/ml	Average 48h	frequency
0							16	3200000000	3.06667e+09	1
							19	3800000000
							11	2200000000
										0
0.5								0	0	0
								0
								0
1							11	2200000000	2200000000	0.717391
							10	2000000000
							12	2400000000
2	53							10600	10600	3.45652e-06
								0
4	49							9800	9800	3.19565e-06
								0
8	0							0	0	0
								0
DA63240
Gentamicin	Dilution								cfu/ml
mg/L	200	2000	20000	200000	2000000	20000000	200000000	cfu/ml	Average 48h	frequency
0							24	4800000000	5.26667e+09	1
							34	6800000000
							21	4200000000
0.25							21	4200000000	4400000000	0.835443
							22	4400000000
							23	4600000000
0.5						0		0	1.33333e+07	0.00253165
						2		40000000
						0		0
1						0		0	0	0
						0		0
						0		0
2	7							1400	1400	2.65823e-07
								0
4	0							0	0	0
								0
8	0							0	0	0
								0
DA63246
Gentamicin	Dilution								cfu/ml
mg/L	200	2000	20000	200000	2000000	20000000	200000000	cfu/ml	Average 48h	frequency
0							17	3400000000	3.46667e+09	1
							21	4200000000
							14	2800000000
0.25										0
0.5							17	3400000000	3.13333e+09	0.903846
							11	2200000000
							19	3800000000
1						1		20000000	40000000	0.0115385
						2		40000000
						3		60000000
2	12							2400	2400	6.92308e-07
								0
4	5							1000	1000	2.88462e-07
								0
8	0							0	0	0
								0
DA63258
Gentamicin	Dilution								cfu/ml
mg/L	200	2000	20000	200000	2000000	20000000	200000000	cfu/ml	Average 48h	frequency
0							16	3200000000	3.53333e+09	1
							17	3400000000
							20	4000000000
0.25								0	0	0
								0
								0
0.5							20	4000000000	1.33333e+09	0.377358
							26	0
							22	0
1						0		0	0	0
						0		0
						0		0
2	29							5800	5800	1.64151e-06
								0
4	5							1000	1000	2.83019e-07
								0
8	0							0	0	0
								0
DA63264
Gentamicin	Dilution								cfu/ml
mg/L	200	2000	20000	200000	2000000	20000000	200000000	cfu/ml	Average 48h	frequency
0							14	2800000000	3.26667e+09	1
							16	3200000000
							19	3800000000
0.25							18	3600000000	3000000000	0.918367
							12	2400000000
							15	3000000000
0.5						0		0	0	0
						0		0
						0		0
1						0		0	0	0
						0		0
						0		0
2	20							4000	4000	1.22449e-06
								0
4	10							2000	2000	6.12245e-07
								0
8	0							0	0	0
								0
DA63270
Gentamicin	Dilution								cfu/ml
mg/L	200	2000	20000	200000	2000000	20000000	200000000	cfu/ml	Average 48h	frequency
0							21	4200000000	4000000000	1
							20	4000000000
							19	3800000000
0.25							19	3800000000	3400000000	0.85
							14	2800000000
							18	3600000000
0.5							14	2800000000	3.26667e+09	0.816667
							22	4400000000
							13	2600000000
1						0		0	0	0
						0		0
						0		0
2	25							5000	5000	1.25e-06
								0
4	0							0	0	0
								0
8	0							0	0	0
								0
DA63278
Gentamicin	Dilution								cfu/ml
mg/L	200	2000	20000	200000	2000000	20000000	200000000	cfu/ml	Average 48h	frequency
0							14	2800000000	2.73333e+09	1
							15	3000000000
							12	2400000000
0.25							14	2800000000	1200000000	0.439024
							3	600000000
							1	200000000
0.5						0		0	0	0
						1		0
						0		0
1						0		0	0	0
						0		0
						0		0
2	11							2200	2200	8.04878e-07
								0
4	0							0	0	0
								0
8	0							0	0	0
								0
DA63282
Gentamicin	Dilution								cfu/ml
mg/L	200	2000	20000	200000	2000000	20000000	200000000	cfu/ml	Average 48h	frequency
0							17	3400000000	3.13333e+09	1
							19	3800000000
							11	2200000000
0.25								0	0	0
								0
								0
0.5							17	3400000000	2.93333e+09	0.93617
							15	3000000000
							12	2400000000
1							11	2200000000	1.13333e+09	0.361702
							4	800000000
							2	400000000
2	33							6600	6600	2.10638e-06
								0
4	8							1600	1600	5.10638e-07
								0
8	0							0	0	0
								0
DA63294
Gentamicin	Dilution								cfu/ml
mg/L	200	2000	20000	200000	2000000	20000000	200000000	cfu/ml	Average 48h	frequency
0							22	4400000000	5200000000	1
							27	5400000000
							29	5800000000
0.25								0	0	0
								0
								0
0.5							20	4000000000	4.13333e+09	0.794872
							20	4000000000
							22	4400000000
1						0		0	0	0
						0		0
						0		0
2	23							4600	4600	8.84615e-07
								0
4	0							0	0	0
								0
8	0							0	0	0
								0
DA63296
Gentamicin	Dilution								cfu/ml
mg/L	200	2000	20000	200000	2000000	20000000	200000000	cfu/ml	Average 48h	frequency
0							19	3800000000	4.26667e+09	1
							21	4200000000
							24	4800000000
0.25										0
0.5							11	2200000000	3.26667e+09	0.765625
							20	4000000000
							18	3600000000
1							14	2800000000	2.26667e+09	0.53125
							9	1800000000
							11	2200000000
2	17							3400	3400	7.96875e-07
								0
4	9							1800	1800	4.21875e-07
								0
8	0							0	0	0
								0
DA63308
Gentamicin	Dilution								cfu/ml
mg/L	200	2000	20000	200000	2000000	20000000	200000000	cfu/ml	Average 48h	frequency
0							9	1800000000	1400000000	1
							7	1400000000
							5	1000000000
0.25										0
0.5							6	1200000000	1.13333e+09	0.809524
							6	1200000000
							5	1000000000
1							6	1200000000	9.33333e+08	0.666667
							5	1000000000
							3	600000000
2	14							2800	2800	2e-06
								0
4	9							1800	1800	1.28571e-06
								0
8	0							0	0	0
								0
DA63318
Gentamicin	Dilution								cfu/ml
mg/L	200	2000	20000	200000	2000000	20000000	200000000	cfu/ml	Average 48h	frequency
0							33	6600000000	5.53333e+09	1
							29	5800000000
							21	4200000000
0.25										0
0.5							28	5600000000	4.93333e+09	0.891566
							21	4200000000
							25	5000000000
1							6	1200000000	1.06667e+09	0.192771
							4	800000000
							6	1200000000
2	37							7400	7400	1.33735e-06
								0
4	1							200	200	3.61446e-08
								0
8	0							0	0	0
								0
DA63322
Gentamicin	Dilution								cfu/ml
mg/L	200	2000	20000	200000	2000000	20000000	200000000	cfu/ml	Average 48h	frequency
0							25	5000000000	3.86667e+09	1
							16	3200000000
							17	3400000000
0.25							15	3000000000	3.53333e+09	0.913793
							17	3400000000
							21	4200000000
0.5							15	3000000000	3.53333e+09	0.913793
							17	3400000000
							21	4200000000
1						0		0	0	0
						0		0
						0		0
2	14							2800	2800	7.24138e-07
								0
4	0							0	0	0
								0
8	0							0	0	0
								0
DA63324
Gentamicin	Dilution								cfu/ml
mg/L	200	2000	20000	200000	2000000	20000000	200000000	cfu/ml	Average 48h	frequency
0							16	3200000000	2.46667e+09	1
							10	2000000000
							11	2200000000
0.25										0
0.5							9	1800000000	2.33333e+09	0.945946
							13	2600000000
							13	2600000000
1							2	400000000	800000000	0.324324
							5	1000000000
							5	1000000000
2	59							11800	11800	4.78378e-06
								0
4	5							1000	1000	4.05405e-07
								0
8	0							0	0	0
								0
DA63338
Gentamicin	Dilution								cfu/ml
mg/L	200	2000	20000	200000	2000000	20000000	200000000	cfu/ml	Average 48h	frequency
0							24	4800000000	4.73333e+09	1
							23	4600000000
							24	4800000000
0.25								0	0	0
								0
								0
0.5							28	5600000000	4.86667e+09	1.02817
							23	4600000000
							22	4400000000
1						0		0	0	0
						0		0
						0		0
2	25							5000	5000	1.05634e-06
								0
4	4							800	800	1.69014e-07
								0
8	0							0	0	0
								0
DA63362
Gentamicin	Dilution								cfu/ml
mg/L	200	2000	20000	200000	2000000	20000000	200000000	cfu/ml	Average 48h	frequency
0							21	4200000000	3.73333e+09	1
							18	3600000000
							17	3400000000
0.25								0		0
								0
								0
0.5							16	3200000000	3600000000	0.964286
							17	3400000000
							21	4200000000
1						0		0	0	0
						0		0
						0		0
2	34							6800	6800	1.82143e-06
								0
4	4							800	800	2.14286e-07
								0
8	0							0	0	0
								0
DA63364
Gentamicin	Dilution								cfu/ml
mg/L	200	2000	20000	200000	2000000	20000000	200000000	cfu/ml	Average 48h	frequency
0							14	2800000000	2.86667e+09	1
							16	3200000000
							13	2600000000
0.25								0		0
								0
								0
0.5							11	2200000000	2.33333e+09	0.813953
							13	2600000000
							11	2200000000
1						0		0	0	0
						0		0
						0		0
2	36							7200	7200	2.51163e-06
								0
4	7							1400	1400	4.88372e-07
								0
8	0							0	0	0
								0
DA63370
Gentamicin	Dilution								cfu/ml
mg/L	200	2000	20000	200000	2000000	20000000	200000000	cfu/ml	Average 48h	frequency
0							14	2800000000	3400000000	1
							24	4800000000
							13	2600000000
0.25								0		0
								0
								0
0.5							13	2600000000	3000000000	0.882353
							17	3400000000
							15	3000000000
1						0		0	0	0
						0		0
						0		0
2	20							4000	4000	1.17647e-06
								0
4	2							400	400	1.17647e-07
								0
8	0							0	0	0
								0
DA63384
Gentamicin	Dilution								cfu/ml
mg/L	200	2000	20000	200000	2000000	20000000	200000000	cfu/ml	Average 48h	frequency
0							12	2400000000	3.73333e+09	1
							26	5200000000
							18	3600000000
0.25								0		0
								0
								0
0.5							9	1800000000	2000000000	0.535714
							13	2600000000
							8	1600000000
1							3	600000000	9.33333e+08	0.25
							4	800000000
							7	1400000000
2	45							9000	9000	2.41071e-06
								0
4	5							1000	1000	2.67857e-07
								0
8	0							0	0	0
								0
DA63568
Gentamicin	Dilution								cfu/ml
mg/L	200	2000	20000	200000	2000000	20000000	200000000	cfu/ml	Average 48h	frequency
0							28	5600000000	3.86667e+09	1
							11	2200000000
							19	3800000000
0.25								0		0
								0
								0
0.5							22	4400000000	3.73333e+09	0.965517
							16	3200000000
							18	3600000000
1						2		40000000	1.33333e+07	0.00344828
						0		0
						0		0
2	32							6400	6400	1.65517e-06
								0
4	5							1000	1000	2.58621e-07
								0
8	0							0	0	0
								0
DA63572
Gentamicin	Dilution								cfu/ml
mg/L	200	2000	20000	200000	2000000	20000000	200000000	cfu/ml	Average 48h	frequency
0							10	2000000000	1.46667e+09	1
							7	1400000000
							5	1000000000
0.25								0		0
								0
								0
0.5							5	1000000000	1400000000	0.954545
							8	1600000000
							8	1600000000
1						2		40000000	1.33333e+07	0.00909091
						1		0
						0		0
2	5							1000	1000	6.81818e-07
								0
4	0							0	0	0
								0
8	0							0	0	0
								0
DA63582
Gentamicin	Dilution								cfu/ml
mg/L	200	2000	20000	200000	2000000	20000000	200000000	cfu/ml	Average 48h	frequency
0							10	2000000000	1.93333e+09	1
							10	2000000000
							9	1800000000
0.25								0		0
								0
								0
0.5							7	1400000000	1.26667e+09	0.655172
							8	1600000000
							4	800000000
1							5	1000000000	1.26667e+09	0.655172
							8	1600000000
							6	1200000000
2	28							5600	5600	2.89655e-06
								0
4	3							600	600	3.10345e-07
								0
8	0							0	0	0
								0
DA63584
Gentamicin	Dilution								cfu/ml
mg/L	200	2000	20000	200000	2000000	20000000	200000000	cfu/ml	Average 48h	frequency
0							10	2000000000	2.33333e+09	1
							14	2800000000
							11	2200000000
0.25								0		0
								0
								0
0.5							12	2400000000	2600000000	1.11429
							12	2400000000
							15	3000000000
1						0		0	0	0
						0		0
						0		0
2	47							9400	9400	4.02857e-06
								0
4	22							4400	4400	1.88571e-06
								0
8	0							0	0	0
								0
DA63590
Gentamicin	Dilution								cfu/ml
mg/L	200	2000	20000	200000	2000000	20000000	200000000	cfu/ml	Average 48h	frequency
0							22	4400000000	5200000000	1
							27	5400000000
							29	5800000000
0.25								0		0
								0
								0
0.5							21	4200000000	4.33333e+09	0.833333
							26	5200000000
							18	3600000000
1							15	3000000000	3.86667e+09	0.74359
							26	5200000000
							17	3400000000
2	78							15600	15600	3e-06
								0
4	8							1600	1600	3.07692e-07
								0
8	2							400	400	7.69231e-08
								0
DA63594
Gentamicin	Dilution								cfu/ml
mg/L	200	2000	20000	200000	2000000	20000000	200000000	cfu/ml	Average 48h	frequency
0							23	4600000000	4000000000	1
							24	4800000000
							13	2600000000
0.25								0		0
								0
								0
0.5							23	4600000000	3600000000	0.9
							13	2600000000
							18	3600000000
1						0		0	0	0
						0		0
						0		0
2	18							3600	3600	9e-07
								0
4	2							400	400	1e-07
								0
8	0							0	0	0
								0
DA63596
Gentamicin	Dilution								cfu/ml
mg/L	200	2000	20000	200000	2000000	20000000	200000000	cfu/ml	Average 48h	frequency
0							15	3000000000	2.33333e+09	1
							11	2200000000
							9	1800000000
0.25								0		0
								0
								0
0.5							13	2600000000	1.93333e+09	0.828571
							6	1200000000
							10	2000000000
1						1		20000000	1.33333e+07	0.00571429
						1		20000000
						0		0
2	89							17800	17800	7.62857e-06
								0
4	12							2400	2400	1.02857e-06
								0
8	0							0	0	0
								0
DA63600
Gentamicin	Dilution								cfu/ml
mg/L	200	2000	20000	200000	2000000	20000000	200000000	cfu/ml	Average 48h	frequency
0							23	4600000000	4.93333e+09	1
							26	5200000000
							25	5000000000
0.25								0		0
								0
								0
0.5							19	3800000000	4.13333e+09	0.837838
							18	3600000000
							25	5000000000
1						0		0	0	0
						0		0
						0		0
2	79							15800	15800	3.2027e-06
								0
4	2							400	400	8.10811e-08
								0
8	0							0	0	0
								0
DA63606
Gentamicin	Dilution								cfu/ml
mg/L	200	2000	20000	200000	2000000	20000000	200000000	cfu/ml	Average 48h	frequency
0							24	4800000000	3.93333e+09	1
							23	4600000000
							12	2400000000
0.25								0		0
								0
								0
0.5							13	2600000000	2.73333e+09	0.694915
							13	2600000000
							15	3000000000
1						0		0	0	0
						0		0
						0		0
2	12							2400	2400	6.10169e-07
								0
4	2							400	400	1.01695e-07
								0
8	0							0	0	0
								0
Replicate II
DA63166
Gentamicin	Dilution								cfu/ml
mg/L	200	2000	20000	200000	2000000	20000000	200000000	cfu/ml	Average 48h	frequency
0							18	3600000000	3200000000	1
							16	3200000000
							14	2800000000
0.25								0	0
								0
								0
0.5							16	3200000000	2800000000	0.875
							14	2800000000
							12	2400000000
1						2		40000000	1.26667e+08	0.0395833
						7		140000000
						10		200000000
2	17							3400	3400	1.0625e-06
								0
4	0							0	0	0
								0
8	1							200	200
								0
DA63168
Gentamicin	Dilution
mg/L	200	2000	20000	200000	2000000	20000000	200000000	cfu/ml	Average 48h	frequency
0							19	3800000000	4200000000	1
							23	4600000000
							21	4200000000
0.25								0	0
								0
								0
0.5							21	4200000000	4200000000	1
							21	4200000000
							21	4200000000
1						0		0	0	0
						0		0
						0		0
2	25							5000	5000	1.19048e-06
								0
4	0							0	0	0
								0
8	0							0	0
								0
DA63170
Gentamicin	Dilution								cfu/ml
mg/L	200	2000	20000	200000	2000000	20000000	200000000	cfu/ml	Average 48h	frequency
0							26	5200000000	5.26667e+09	1
							27	5400000000
							26	5200000000
0.25								0	0
								0
								0
0.5							24	4800000000	4600000000	0.873418
							21	4200000000
							24	4800000000
1							7	1400000000	1000000000	0.189873
							6	1200000000
							2	400000000
2	168							33600	33600	6.37975e-06
								0
4	48							9600	9600	1.82278e-06
								0
8	0							0	0	0
								0
DA63172
Gentamicin	Dilution								cfu/ml
mg/L	200	2000	20000	200000	2000000	20000000	200000000	cfu/ml	Average 48h	frequency
0							11	2200000000	2400000000	1
							12	2400000000
							13	2600000000
0.25								0	0
								0
								0
0.5							7	1400000000	2.06667e+09	0.861111
							15	3000000000
							9	1800000000
1						0		0	0	0
						0		0
						0		0
2	23							4600	4600	1.91667e-06
								0
4	5							1000	1000	4.16667e-07
								0
8	0							0	0	0
								0
DA63174
Gentamicin	Dilution								cfu/ml
mg/L	200	2000	20000	200000	2000000	20000000	200000000	cfu/ml	Average 48h	frequency
0							13	2600000000	2600000000	1
							14	2800000000
							12	2400000000
0.25								0	0
								0
								0
0.5							9	1800000000	1.26667e+09	0.487179
							6	1200000000
							4	800000000
1						6		120000000	1.06667e+08	0.0410256
						8		160000000
						2		40000000
2	24							4800	4800	1.84615e-06
								0
4	4							800	800	3.07692e-07
								0
8	0							0	0	0
								0
DA63176
Gentamicin	Dilution								cfu/ml
mg/L	200	2000	20000	200000	2000000	20000000	200000000	cfu/ml	Average 48h	frequency
0							9	1800000000	2.33333e+09	1
							15	3000000000
							11	2200000000
0.25								0	0
								0
								0
0.5							10	2000000000	1900000000	0.814286
							9	1800000000
							14	2800000000
1						17		340000000	340000000	0.145714
						17		340000000
						17		340000000
2	13							2600	2600	1.11429e-06
								0
4	0							0	0	0
								0
8	0							0	0	0
								0
DA63178
Gentamicin	Dilution								cfu/ml
mg/L	200	2000	20000	200000	2000000	20000000	200000000	cfu/ml	Average 48h	frequency
0							8	1600000000	2000000000	1
							9	1800000000
							13	2600000000
0.25
0.5							8	1600000000	1400000000	0.7
							6	1200000000
							7	1400000000
1							6	1200000000	1.13333e+09	0.566667
							6	1200000000
							5	1000000000
2	28							5600	5600	2.8e-06
								0
4	11							2200	2200	1.1e-06
								0
8	0							0	0	0
								0
DA63180
Gentamicin	Dilution								cfu/ml
mg/L	200	2000	20000	200000	2000000	20000000	200000000	cfu/ml	Average 48h	frequency
0							3	600000000	7.33333e+08	1
							5	1000000000
							3	600000000
0.25
0.5							6	1200000000	8.66667e+08	1.18182
							3	600000000
							4	800000000
1						0		0	0	0
						0		0
						0		0
2	3							600	600	8.18182e-07
								0
4	0							0	0	0
								0
8	0							0	0	0
								0
DA63182
Gentamicin	Dilution								cfu/ml
mg/L	200	2000	20000	200000	2000000	20000000	200000000	cfu/ml	Average 48h	frequency
0							4	800000000	1200000000	1
							9	1800000000
							5	1000000000
0.25
0.5							10	2000000000	1.73333e+09	1.44444
							7	1400000000
							9	1800000000
1						0		0	0	0
						0		0
						0		0
2	21							4200	4200	3.5e-06
								0
4	8							1600	1600	1.33333e-06
								0
8	0							0	0	0
								0
DA63184
Gentamicin	Dilution								cfu/ml
mg/L	200	2000	20000	200000	2000000	20000000	200000000	cfu/ml	Average 48h	frequency
0							10	2000000000	2000000000	1
							10	2000000000
							10	2000000000
0.25							11	2200000000	1600000000	0.8
							3	600000000
							10	2000000000
0.5						0		0	0	0
						0		0
						0		0
1						0		0	0	0
						0		0
						0		0
2	6							1200	1200	6e-07
								0
4	0							0	0	0
								0
8	0							0	0	0
								0
DA63186
Gentamicin	Dilution								cfu/ml
mg/L	200	2000	20000	200000	2000000	20000000	200000000	cfu/ml	Average 48h	frequency
0							2	400000000	5.33333e+08	1
							3	600000000
							3	600000000
0.25										0
0.5							3	600000000	5.33333e+08	1
							3	600000000
							2	400000000
1						0		0	0	0
						0		0
						0		0
2	15							3000	1500	2.8125e-06
								0
4	0							0	0	0
								0
8	0							0	0	0
								0
DA63190
Gentamicin	Dilution								cfu/ml
mg/L	200	2000	20000	200000	2000000	20000000	200000000	cfu/ml	Average 48h	frequency
0							20	4000000000	3600000000	1
							18	3600000000
							16	3200000000
0.25								0		0
								0
								0
0.5							18	3600000000	3.06667e+09	0.851852
							17	3400000000
							11	2200000000
1							14	2800000000	2800000000	0.777778
							11	2200000000
							17	3400000000
2	51							10200	5100	1.41667e-06
								0
4	16							3200	1600	4.44444e-07
								0
8	0							0	0	0
								0
DA63192
Gentamicin	Dilution								cfu/ml
mg/L	200	2000	20000	200000	2000000	20000000	200000000	cfu/ml	Average 48h	frequency
0							4	800000000	6.66667e+08	1
							5	1000000000
							1	200000000
0.25							5	1000000000	9.33333e+08	1.4
							4	800000000
							5	1000000000
0.5						0		0	0	0
						0		0
						0		0
1						0		0	0	0
						0		0
						0		0
2	4							800	400	6e-07
								0
4	1							200	100	1.5e-07
								0
8	0							0	0	0
								0
DA63208
Gentamicin	Dilution								cfu/ml
mg/L	200	2000	20000	200000	2000000	20000000	200000000	cfu/ml	Average 48h	frequency
0							17	3400000000	3200000000	1
							13	2600000000
							18	3600000000
0.25										0
0.5							11	2200000000	2400000000	0.75
							12	2400000000
							13	2600000000
1						5		100000000	5.33333e+07	0.0166667
						1		20000000
						2		40000000
2	135							27000	13500	4.21875e-06
								0
4	5							1000	500	1.5625e-07
								0
8	0							0	0	0
								0
DA63236
Gentamicin	Dilution								cfu/ml
mg/L	200	2000	20000	200000	2000000	20000000	200000000	cfu/ml	Average 48h	frequency
0							15	3000000000	2.33333e+09	1
							11	2200000000
							9	1800000000
0.25										0
0.5								0	0	0
								0
								0
1							16	3200000000	2800000000	1.2
							15	3000000000
							11	2200000000
2	102							20400	10200	4.37143e-06
								0
4	26							5200	2600	1.11429e-06
								0
8	0							0	0	0
								0
DA63240
Gentamicin	Dilution								cfu/ml
mg/L	200	2000	20000	200000	2000000	20000000	200000000	cfu/ml	Average 48h	frequency
0							21	4200000000	3.73333e+09	1
							18	3600000000
							17	3400000000
0.25							15	3000000000	3.06667e+09	0.821429
							14	2800000000
							17	3400000000
0.5						1		20000000	4.66667e+07	0.0125
						1		20000000
						5		100000000
1						0		0	0	0
						0		0
						0		0
2	13							2600	2600	6.96429e-07
								0
4	2							400	400	1.07143e-07
								0
8	0							0	0	0
								0
DA63246
Gentamicin	Dilution								cfu/ml
mg/L	200	2000	20000	200000	2000000	20000000	200000000	cfu/ml	Average 48h	frequency
0							23	4600000000	4.26667e+09	1
							24	4800000000
							17	3400000000
0.25										0
0.5							24	4800000000	3800000000	0.890625
							16	3200000000
							17	3400000000
1						0		0	60000000	0.0140625
						1		20000000
						8		160000000
2	16							3200	3200	7.5e-07
								0
4	1							200	200	4.6875e-08
								0
8	0							0	0	0
								0
DA63258
Gentamicin	Dilution								cfu/ml
mg/L	200	2000	20000	200000	2000000	20000000	200000000	cfu/ml	Average 48h	frequency
0							25	5000000000	4800000000	1
							24	4800000000
							23	4600000000
0.25								0	0	0
								0
								0
0.5							20	4000000000	1.33333e+09	0.277778
							22	0
							19	0
1						0		0	0	0
						0		0
						0		0
2	21							4200	4200	8.75e-07
								0
4	4							800	800	1.66667e-07
								0
8								0	0	0
								0
DA63264
Gentamicin	Dilution								cfu/ml
mg/L	200	2000	20000	200000	2000000	20000000	200000000	cfu/ml	Average 48h	frequency
0							15	3000000000	3000000000	1
							14	2800000000
							16	3200000000
0.25							15	3000000000	3000000000	1
							15	3000000000
							15	3000000000
0.5						0		0	0	0
						0		0
						0		0
1						0		0	0	0
						0		0
						0		0
2	14							2800	2800	9.33333e-07
								0
4	25							5000	5000	1.66667e-06
								0
8								0	0	0
								0
DA63270
Gentamicin	Dilution								cfu/ml
mg/L	200	2000	20000	200000	2000000	20000000	200000000	cfu/ml	Average 48h	frequency
0							19	3800000000	3400000000	1
							18	3600000000
							14	2800000000
0.25							14	2800000000	3200000000	0.941176
							18	3600000000
							16	3200000000
0.5							15	3000000000	2.93333e+09	0.862745
							17	3400000000
							12	2400000000
1						0		0	0	0
						0		0
						0		0
2	29							5800	5800	1.70588e-06
								0
4	4							800	800	2.35294e-07
								0
8								0	0	0
								0
DA63278
Gentamicin	Dilution								cfu/ml
mg/L	200	2000	20000	200000	2000000	20000000	200000000	cfu/ml	Average 48h	frequency
0							15	3000000000	3000000000	1
							16	3200000000
							14	2800000000
0.25							14	2800000000	2200000000	0.733333
							13	2600000000
							6	1200000000
0.5						0		0	20000000	0.00666667
						1		20000000
						2		40000000
1						0		0	0	0
						0		0
						0		0
2	21							4200	4200	1.4e-06
								0
4	0							0	0	0
								0
8	0							0	0	0
								0
DA63282
Gentamicin	Dilution								cfu/ml
mg/L	200	2000	20000	200000	2000000	20000000	200000000	cfu/ml	Average 48h	frequency
0							24	4800000000	4.53333e+09	1
							23	4600000000
							21	4200000000
0.25								0	0	0
								0
								0
0.5							18	3600000000	3.73333e+09	0.823529
							18	3600000000
							20	4000000000
1							11	2200000000	1.46667e+09	0.323529
							5	1000000000
							6	1200000000
2	35							7000	7000	1.54412e-06
								0
4	3							600	600	1.32353e-07
								0
8								0	0	0
								0
DA63294
Gentamicin	Dilution								cfu/ml
mg/L	200	2000	20000	200000	2000000	20000000	200000000	cfu/ml	Average 48h	frequency
0							25	5000000000	5.13333e+09	1
							25	5000000000
							27	5400000000
0.25								0	0	0
								0
								0
0.5							23	4600000000	4600000000	0.896104
							19	3800000000
							27	5400000000
1						0		0	0	0
						0		0
						0		0
2	26							5200	5200	1.01299e-06
								0
4	8							1600	1600	3.11688e-07
								0
8	0							0	0	0
								0
DA63296
Gentamicin	Dilution								cfu/ml
mg/L	200	2000	20000	200000	2000000	20000000	200000000	cfu/ml	Average 48h	frequency
0							19	3800000000	3.53333e+09	1
							13	2600000000
							21	4200000000
0.25										0
0.5							22	4400000000	4400000000	1.24528
							18	3600000000
							26	5200000000
1							23	4600000000	4400000000	1.24528
							21	4200000000
							22	4400000000
2	7							1400	1400	3.96226e-07
								0
4	2							400	400	1.13208e-07
								0
8	0							0	0	0
								0
DA63308
Gentamicin	Dilution								cfu/ml
mg/L	200	2000	20000	200000	2000000	20000000	200000000	cfu/ml	Average 48h	frequency
0							17	3400000000	4.26667e+09	1
							29	5800000000
							18	3600000000
0.25										0
0.5							19	3800000000	3.66667e+09	0.859375
							21	4200000000
							15	3000000000
1						0		0	0	0
						0		0
						0		0
2	30							6000	6000	1.40625e-06
								0
4	2							400	400	9.375e-08
								0
8								0	0	0
								0
DA63318
Gentamicin	Dilution								cfu/ml
mg/L	200	2000	20000	200000	2000000	20000000	200000000	cfu/ml	Average 48h	frequency
0							25	5000000000	4.93333e+09	1
							24	4800000000
							25	5000000000
0.25										0
0.5							28	5600000000	4.66667e+09	0.945946
							24	4800000000
							18	3600000000
1							13	2600000000	1.66667e+09	0.337838
							7	1400000000
							5	1000000000
2	36							7200	7200	1.45946e-06
								0
4	2							400	400	8.10811e-08
								0
8	0							0	0	0
								0
DA63322
Gentamicin	Dilution								cfu/ml
mg/L	200	2000	20000	200000	2000000	20000000	200000000	cfu/ml	Average 48h	frequency
0							18	3600000000	3.86667e+09	1
							18	3600000000
							22	4400000000
0.25							23	4600000000	3.66667e+09	0.948276
							13	2600000000
							19	3800000000
0.5							13	2600000000	3.06667e+09	0.793103
							16	3200000000
							17	3400000000
1						0		0	0	0
						0		0
						0		0
2	7							1400	1400	3.62069e-07
								0
4	0							0	0	0
								0
8	0							0	0	0
								0
DA63324
Gentamicin	Dilution								cfu/ml
mg/L	200	2000	20000	200000	2000000	20000000	200000000	cfu/ml	Average 48h	frequency
0							16	3200000000	2.46667e+09	1
							10	2000000000
							11	2200000000
0.25										0
0.5							9	1800000000	2.33333e+09	0.945946
							13	2600000000
							13	2600000000
1							2	400000000	800000000	0.324324
							5	1000000000
							5	1000000000
2	33							6600	6600	2.67568e-06
								0
4	5							1000	1000	4.05405e-07
								0
8	0							0	0	0
								0
DA63338
Gentamicin	Dilution								cfu/ml
mg/L	200	2000	20000	200000	2000000	20000000	200000000	cfu/ml	Average 48h	frequency
0							23	4600000000	4600000000	1
							21	4200000000
							25	5000000000
0.25								0	0	0
								0
								0
0.5							27	5400000000	4.53333e+09	0.985507
							19	3800000000
							22	4400000000
1						0		0	0	0
						0		0
						0		0
2	44							8800	8800	1.91304e-06
								0
4	4							800	800	1.73913e-07
								0
8	0							0	0	0
								0
DA63362
Gentamicin	Dilution								cfu/ml
mg/L	200	2000	20000	200000	2000000	20000000	200000000	cfu/ml	Average 48h	frequency
0							17	3400000000	3.53333e+09	1
							14	2800000000
							22	4400000000
0.25								0		0
								0
								0
0.5							17	3400000000	3.86667e+09	1.09434
							18	3600000000
							23	4600000000
1						0		0	0	0
						0		0
						0		0
2	146							29200	29200	8.26415e-06
								0
4	8							1600	1600	4.5283e-07
								0
8	0							0	0	0
								0
DA63364
Gentamicin	Dilution								cfu/ml
mg/L	200	2000	20000	200000	2000000	20000000	200000000	cfu/ml	Average 48h	frequency
0							5	1000000000	1.73333e+09	1
							9	1800000000
							12	2400000000
0.25								0		0
								0
								0
0.5							6	1200000000	1800000000	1.03846
							9	1800000000
							12	2400000000
1						0		0	0	0
						0		0
						0		0
2	7							1400	1400	8.07692e-07
								0
4	1							200	200	1.15385e-07
								0
8	0							0	0	0
								0
DA63370
Gentamicin	Dilution								cfu/ml
mg/L	200	2000	20000	200000	2000000	20000000	200000000	cfu/ml	Average 48h	frequency
0							14	2800000000	3400000000	1
							24	4800000000
							13	2600000000
0.25								0		0
								0
								0
0.5							13	2600000000	3000000000	0.882353
							17	3400000000
							15	3000000000
1						0		0	0	0
						0		0
						0		0
2	16							3200	3200	9.41176e-07
								0
4	5							1000	1000	2.94118e-07
								0
8	0							0	0	0
								0
DA63384
Gentamicin	Dilution								cfu/ml
mg/L	200	2000	20000	200000	2000000	20000000	200000000	cfu/ml	Average 48h	frequency
0							16	3200000000	3200000000	1
							15	3000000000
							17	3400000000
0.25								0		0
								0
								0
0.5							15	3000000000	2.93333e+09	0.916667
							11	2200000000
							18	3600000000
1							4	800000000	9.33333e+08	0.291667
							3	600000000
							7	1400000000
2	21							4200	4200	1.3125e-06
								0
4	29							5800	5800	1.8125e-06
								0
8	0							0	0	0
								0
DA63568
Gentamicin	Dilution								cfu/ml
mg/L	200	2000	20000	200000	2000000	20000000	200000000	cfu/ml	Average 48h	frequency
0							28	5600000000	3.86667e+09	1
							11	2200000000
							19	3800000000
0.25								0		0
								0
								0
0.5							22	4400000000	3.73333e+09	0.965517
							16	3200000000
							18	3600000000
1						2		40000000	1.33333e+07	0.00344828
						0		0
						0		0
2	47							9400	9400	2.43103e-06
								0
4	7							1400	1400	3.62069e-07
								0
8	0							0	0	0
								0
DA63572
Gentamicin	Dilution								cfu/ml
mg/L	200	2000	20000	200000	2000000	20000000	200000000	cfu/ml	Average 48h	frequency
0							15	3000000000	3.13333e+09	1
							17	3400000000
							15	3000000000
0.25								0		0
								0
								0
0.5							10	2000000000	2400000000	0.765957
							13	2600000000
							13	2600000000
1						1		20000000	6.66667e+06	0.00212766
						0		0
						0		0
2	9							1800	1800	5.74468e-07
								0
4	5							1000	1000	3.19149e-07
								0
8	0							0	0	0
								0
DA63582
Gentamicin	Dilution								cfu/ml
mg/L	200	2000	20000	200000	2000000	20000000	200000000	cfu/ml	Average 48h	frequency
0							14	2800000000	3.26667e+09	1
							15	3000000000
							20	4000000000
0.25								0		0
								0
								0
0.5							12	2400000000	2.06667e+09	0.632653
							10	2000000000
							9	1800000000
1							14	2800000000	2.53333e+09	0.77551
							8	1600000000
							16	3200000000
2	52							10400	10400	3.18367e-06
								0
4	4							800	800	2.44898e-07
								0
8	0							0	0	0
								0
DA63584
Gentamicin	Dilution								cfu/ml
mg/L	200	2000	20000	200000	2000000	20000000	200000000	cfu/ml	Average 48h	frequency
0							20	4000000000	4200000000	1
							17	3400000000
							26	5200000000
0.25								0		0
								0
								0
0.5							12	2400000000	2600000000	0.619048
							12	2400000000
							15	3000000000
1						0		0	0	0
						0		0
						0		0
2	26							5200	5200	1.2381e-06
								0
4	5							1000	1000	2.38095e-07
								0
8	0							0	0	0
								0
DA63590
Gentamicin	Dilution								cfu/ml
mg/L	200	2000	20000	200000	2000000	20000000	200000000	cfu/ml	Average 48h	frequency
0							22	4400000000	5200000000	1
							27	5400000000
							29	5800000000
0.25								0		0
								0
								0
0.5							21	4200000000	4.33333e+09	0.833333
							26	5200000000
							18	3600000000
1							15	3000000000	3.86667e+09	0.74359
							26	5200000000
							17	3400000000
2	1120							224000	224000	4.30769e-05
								0
4	120							24000	24000	4.61538e-06
								0
8	1							200	200	3.84615e-08
								0
DA63594
Gentamicin	Dilution								cfu/ml
mg/L	200	2000	20000	200000	2000000	20000000	200000000	cfu/ml	Average 48h	frequency
0							28	5600000000	5.53333e+09	1
							28	5600000000
							27	5400000000
0.25								0		0
								0
								0
0.5							25	5000000000	4.93333e+09	0.891566
							25	5000000000
							24	4800000000
1						0		0	0	0
						0		0
						0		0
2	30							6000	6000	1.08434e-06
								0
4	0							0	0	0
								0
8	0							0	0	0
								0
DA63596
Gentamicin	Dilution								cfu/ml
mg/L	200	2000	20000	200000	2000000	20000000	200000000	cfu/ml	Average 48h	frequency
0							14	2800000000	1800000000	1
							3	600000000
							10	2000000000
0.25								0		0
								0
								0
0.5							10	2000000000	1.93333e+09	1.07407
							11	2200000000
							8	1600000000
1						1		20000000	6.66667e+06	0.0037037
						0		0
						0		0
2	73							14600	14600	8.11111e-06
								0
4	36							7200	7200	4e-06
								0
8	0							0	0	0
								0
DA63600
Gentamicin	Dilution								cfu/ml
mg/L	200	2000	20000	200000	2000000	20000000	200000000	cfu/ml	Average 48h	frequency
0							31	6200000000	5.66667e+09	1
							24	4800000000
							30	6000000000
0.25								0		0
								0
								0
0.5							22	4400000000	4.93333e+09	0.870588
							22	4400000000
							30	6000000000
1						2		40000000	60000000	0.0105882
						4		80000000
						3		60000000
2	50							10000	10000	1.76471e-06
								0
4	9							1800	1800	3.17647e-07
								0
8	0							0	0	0
								0
DA63606
Gentamicin	Dilution								cfu/ml
mg/L	200	2000	20000	200000	2000000	20000000	200000000	cfu/ml	Average 48h	frequency
0							23	4600000000	4.33333e+09	1
							19	3800000000
							23	4600000000
0.25								0		0
								0
								0
0.5							18	3600000000	3.46667e+09	0.8
							18	3600000000
							16	3200000000
1						0		0	0	0
						0		0
						0		0
2	8							1600	1600	3.69231e-07
								0
4	9							1800	1800	4.15385e-07
								0
8	0							0	0	0
								0
Replicate III
DA63170
Gentamicin	Dilution								CFU/ml
mg/L	200	2000	20000	200000	2000000	20000000	200000000	cfu/ml	Average 48h	frequency
0							5	1000000000	1200000000	1
							6	1200000000
							7	1400000000
0.25							2	400000000	900000000
							7	1400000000
							8	1600000000
0.5						30		600000000	640000000	0.533333
						32		640000000
						34		680000000
1						0		0	0	0
						0		0
						0		0
2	52							10400	10400	8.66667e-06
								0
4	0							0	0	0
								0
8	0							0	0	0
								0
DA63186
Gentamicin	Dilution								cfu/ml
mg/L	200	2000	20000	200000	2000000	20000000	200000000	cfu/ml	Average 48h	frequency
0							12	288	2.46667e+09	1
							8	192
							17	408
0.25							13	312	2700000000	1.09459
							14	336
							12	288
0.5						2		0	2.66667e+07	0.0108108
						0		0
						2		0
1						0		0	0	0
						0		0
						0		0
2	36							0	3600	1.45946e-06
								0
4	1							0	100	4.05405e-08
								0
8	0							0	0	0
								0
DA63240
Gentamicin	Dilution								cfu/ml
mg/L	200	2000	20000	200000	2000000	20000000	200000000	cfu/ml	Average 48h	frequency
0							16	224	3.06667e+09	1
							20	280
							10	140
0.25							12	168	1.73333e+09	0.565217
							6	84
							8	112
0.5						0		0	0	0
						0		0
						0		0
1						0		0	0	0
						0		0
						0		0
2	2							0	400	1.30435e-07
								0
4	1							0	200	6.52174e-08
								0
8	0							0	0	0
								0
DA63246
Gentamicin	Dilution								cfu/ml
mg/L	200	2000	20000	200000	2000000	20000000	200000000	cfu/ml	Average 48h	frequency
0							17	153	3.53333e+09	1
							21	189
							15	135
0.25							13	117	2600000000	0.735849
							16	144
							10	90
0.5						2		0	60000000	0.0169811
						2		0
						5		0
1						0		0	0	0
						0		0
						0		0
2	89							0	17800	5.03774e-06
								0
4	4							0	800	2.26415e-07
								0
8	0							0	0	0
								0
DA63270
Gentamicin	Dilution								cfu/ml
mg/L	200	2000	20000	200000	2000000	20000000	200000000	cfu/ml	Average 48h	frequency
0							13	0	1800000000	1
							8	0
							6	0
0.25							7	0	2.06667e+09	1.14815
							14	0
							10	0
0.5						0		0	0	0
						0		0
						0		0
1						0		0	0	0
						0		0
						0		0
2	10							0	2000	1.11111e-06
								0
4	1							0	200	1.11111e-07
								0
8	0							0	0	0
								0
DA63294
Gentamicin	Dilution								cfu/ml
mg/L	200	2000	20000	200000	2000000	20000000	200000000	cfu/ml	Average 48h	frequency
0							11	0	2.53333e+09	1
							13	0
							14	0
0.25							11	0	2.46667e+09	0.973684
							13	0
							13	0
0.5						2		0	140000000	0.0552632
						2		0
						17		0
1						0		0	0	0
						0		0
						0		0
2	8							0	1600	6.31579e-07
								0
4	3							0	600	2.36842e-07
								0
8	0							0	0	0
								0
DA63572
Gentamicin	Dilution								cfu/ml
mg/L	200	2000	20000	200000	2000000	20000000	200000000	cfu/ml	Average 48h	frequency
0							18	0	2.73333e+09	1
							9	0
							14	0
0.25							12	0	2200000000	0.804878
							10	0
							11	0
0.5						0		0	0	0
						0		0
						0		0
1						0		0	0	0
						0		0
						0		0
2	2							0	400	1.46341e-07
								0
4	0							0	0	0
								0
8	0							0	0	0
								0
DA63590
Gentamicin	Dilution								cfu/ml
mg/L	200	2000	20000	200000	2000000	20000000	200000000	cfu/ml	Average 48h	frequency
0							14	28	2.46667e+09	1
							13	26
							10	20
0.25							14	28		0
							13	26
							17	34
0.5							6	12	1.06667e+09	0.432432
							5	10
							5	10
1						0		0	0	0
						0		0
						0		0
2	4							0	800	3.24324e-07
								0
4	2							0	400	1.62162e-07
								0
8	0							0	0	0
								0
DA63594
Gentamicin	Dilution								cfu/ml
mg/L	200	2000	20000	200000	2000000	20000000	200000000	cfu/ml	Average 48h	frequency
0							22	308	4200000000	1
							20	280
							21	294
0.25							12	168	3.26667e+09	0.777778
							20	280
							17	238
0.5						0		0	0	0
						0		0
						0		0
1						0		0	0	0
						0		0
						0		0
2	8							0	1600	3.80952e-07
								0
4	3							0	600	1.42857e-07
								0
8	0							0	0	0
								0
DA63600
Gentamicin	Dilution								cfu/ml
mg/L	200	2000	20000	200000	2000000	20000000	200000000	cfu/ml	Average 48h	frequency
0							9	0	1.73333e+09	1
							7	0
							10	0
0.25							3	0	6.66667e+08	0.384615
							4	0
							3	0
0.5						0		0	0	0
						0		0
						0		0
1						0		0	0	0
						0		0
						0		0
2	2							0	400	2.30769e-07
								0
4	3							0	600	3.46154e-07
								0
8	0							0	0	0
								0

## Sheet: 3 GEN PAP I and II
DA63210
Gentamicin		Dilution								cfu/ml
mg/L		200	2000	20000	200000	2000000	20000000	200000000	cfu/ml	Average 48 h	Frequency
0	A 24 h							15	3000000000	2500000000	1
	A 24 h							16	3200000000
	B 24 h							14	2800000000
	B 24 h							5	1000000000
0.25	A 24 h							21	4200000000	3400000000	1.36
	B 24 h							13	2600000000
	A 48 h							21	4200000000
	B 48 h							13	2600000000
0.5	A 24 h							15	3000000000	1850000000	0.74
	B 24 h						35		700000000
	A 48 h							15	3000000000
	B 48 h						35		700000000
1	A 24 h		11						22000	61000	2.44e-05
	B 24 h			5					100000
	A 48 h		11						22000
	B 48 h			5					100000
2	A 24 h	17							3400	4500	1.8e-06
	B 24 h	22							4400
	A 48 h	19							3800
	B 48 h	26							5200
4	A 24 h	0							0	2100	8.4e-07
	B 24 h	1							200
	A 48 h	10							2000
	B 48 h	11							2200
8	A 24 h	0							0	0	0
	B 24 h	0							0
	A 48 h	0							0
	B 48 h	0							0
DA63340
Gentamicin		Dilution								cfu/ml
mg/L		200	2000	20000	200000	2000000	20000000	200000000	cfu/ml	Average 48 h	Frequency
0	A 24 h							15	3000000000	2500000000	1
	A 24 h							16	3200000000
	B 24 h							12	2400000000
	B 24 h							7	1400000000
0.125	A 24 h							15	3000000000	2500000000	1
	B 24 h							10	2000000000
	A 48 h							15	3000000000
	B 48 h							10	2000000000
0.25	A 24 h							23	4600000000	3100000000	1.24
	B 24 h							8	1600000000
	A 48 h							23	4600000000
	B 48 h							8	1600000000
0.5	A 24 h							3	600000000	1000000000	0.4
	B 24 h							6	1200000000
	A 48 h							4	800000000
	B 48 h							6	1200000000
1	A 24 h					6			12000000	14000000	0.0056
	B 24 h					8			16000000
	A 48 h					6			12000000
	B 48 h					8			16000000
2	A 24 h	500							100000	100000	4e-05
	B 24 h	500							100000
	A 48 h	500							100000
	B 48 h	500							100000
4	A 24 h	30							6000	60000	2.4e-05
	B 24 h	30							6000
	A 48 h	300							60000
	B 48 h	300							60000
8	A 24 h	1							200	300	1.2e-07
	B 24 h	1							200
	A 48 h	1							200
	B 48 h	2							400
DA63374
Gentamicin		Dilution								cfu/ml
mg/L		200	2000	20000	200000	2000000	20000000	200000000	cfu/ml	Average 48 h	Frequency
0	A 24 h	14						14	2800000000	3150000000	1
	A 24 h	17						17	3400000000
	B 24 h	17						17	3400000000
	B 24 h	15						15	3000000000
0.5	A 24 h							22	4400000000	4400000000	1.39683
	B 24 h							22	4400000000
	A 24 h							22	4400000000
	A 48 h							22	4400000000
1	A 24 h			13					260000	350000	0.000111111
	B 24 h			11					220000
	A 48 h			23					460000
	B 48 h			12					240000
2	A 24 h	20							4000	7500	2.38095e-06
	B 24 h	45							9000
	A 48 h	26							5200
	B 48 h	49							9800
4	A 24 h	0							0	3600	1.14286e-06
	B 24 h	0							0
	A 48 h	18							3600
	B 48 h	18							3600
8	A 24 h	0							0	100	3.1746e-08
	B 24 h	0							0
	A 48 h	0							0
	B 48 h	1							200
DA63570
Gentamicin		Dilution								cfu/ml
mg/L		200	2000	20000	200000	2000000	20000000	200000000	cfu/ml	Average 48 h	Frequency
0	A 24 h							13	2600000000	3000000000	1
	A 24 h							13	2600000000
	B 24 h							17	3400000000
	B 24 h							17	3400000000
0.5	A 24 h							19	3800000000	3800000000	1.26667
	B 24 h							19	3800000000
	A 48 h							19	3800000000
	B 48 h							19	3800000000
1	A 24 h			7					140000	240000	8e-05
	B 24 h			17					340000
	A 48 h			7					140000
	B 48 h			17					340000
2	A 24 h	31							6200	8000	2.66667e-06
	B 24 h	25							5000
	A 48 h	37							7400
	B 48 h	43							8600
4	A 24 h	2							400	2800	9.33333e-07
	B 24 h	3							600
	A 48 h	15							3000
	B 48 h	13							2600
8	A 24 h	0							0	0	0
	B 24 h	0							0
	A 48 h	0							0
	B 48 h	0							0
DA63640
Gentamicin		Dilution								cfu/ml
mg/L		200	2000	20000	200000	2000000	20000000	200000000	cfu/ml	Average 48 h	Frequency
0	A 24 h							20	4000000000	2850000000	1
	A 24 h							17	3400000000
	B 24 h							10	2000000000
	B 24 h							10	2000000000
0.5	A 24 h							6	1200000000	1500000000	0.526316
	B 24 h							9	1800000000
	A 48 h							6	1200000000
	B 48 h							9	1800000000
1	A 24 h			13					260000	350000	0.000122807
	B 24 h			11					220000
	A 48 h			23					460000
	B 48 h			12					240000
2	A 24 h	31							5000	8000	2.80702e-06
	B 24 h	25							5000
	A 48 h	37							7400
	B 48 h	43							8600
4	A 24 h	2							400	2800	9.82456e-07
	B 24 h	3							600
	A 48 h	15							3000
	B 48 h	13							2600
8	A 24 h	0							0	0	0
	B 24 h	0							0
	A 48 h	0							0
	B 48 h	0							0
DA63644
Gentamicin		Dilution								cfu/ml
mg/L		200	2000	20000	200000	2000000	20000000	200000000	cfu/ml	Average 48 h	Frequency
0	A 24 h							14	2800000000	2750000000	1
	A 24 h							14	2800000000
	B 24 h							14	2800000000
	B 24 h							13	2600000000
0.5	A 24 h							17	3400000000	3700000000	1.34545
	B 24 h							20	4000000000
	A 48 h							17	3400000000
	B 48 h							20	4000000000
1	A 24 h			3					60000	90000	3.27273e-05
	B 24 h			4					80000
	A 48 h			4					80000
	B 48 h			5					100000
2	A 24 h	21							4200	5400	1.96364e-06
	B 24 h	16							3200
	A 48 h	26							5200
	B 48 h	28							5600
4	A 24 h	0							0	1600	5.81818e-07
	B 24 h	0							0
	A 48 h	6							1200
	B 48 h	10							2000
8	A 24 h	0							0	0	0
	B 24 h	0							0
	A 48 h	0							0
	B 48 h	0							0
DA63680
Gentamicin		Dilution								cfu/ml
mg/L		200	2000	20000	200000	2000000	20000000	200000000	cfu/ml	Average 48 h	Frequency
0	A 24 h							19	3800000000	3200000000	1
	A 24 h							19	3800000000
	B 24 h							12	2400000000
	B 24 h							14	2800000000
0.5	A 24 h							12	2400000000	2800000000	0.875
	B 24 h							6	1200000000
	A 48 h							12	2400000000
	B 48 h							16	3200000000
1	A 24 h			3					60000	60000	1.875e-05
	B 24 h			3					60000
	A 48 h			3					60000
	B 48 h			3					60000
2	A 24 h	20							4000	2700	8.4375e-07
	B 24 h	7							1400
	A 48 h	20							4000
	B 48 h	7							1400
4	A 24 h	0							0	200	6.25e-08
	B 24 h	0							0
	A 48 h	0							0
	B 48 h	2							400
8	A 24 h	0							0	0	0
	B 24 h	0							0
	A 48 h	0							0
	B 48 h	0							0
DA63682
Gentamicin		Dilution								cfu/ml
mg/L		200	2000	20000	200000	2000000	20000000	200000000	cfu/ml	Average 48 h	Frequency
0	A 24 h							18	3600000000	3100000000	1
	A 24 h							15	3000000000
	B 24 h							15	3000000000
	B 24 h							14	2800000000
0.5	A 24 h							5	1000000000	1200000000	0.387097
	B 24 h							6	1200000000
	A 48 h							5	1000000000
	B 48 h							7	1400000000
1	A 24 h		5						10000	14000	4.51613e-06
	B 24 h		9						18000
	A 48 h		5						10000
	B 48 h		9						18000
2	A 24 h	5							1000	1600	5.16129e-07
	B 24 h	1							200
	A 48 h	11							2200
	B 48 h	5							1000
4	A 24 h	0							0	500	1.6129e-07
	B 24 h	0							0
	A 48 h	3							600
	B 48 h	2							400
8	A 24 h	0							0	0	0
	B 24 h	0							0
	A 48 h	0							0
	B 48 h	0							0
DA63684
Gentamicin		Dilution								cfu/ml
mg/L		200	2000	20000	200000	2000000	20000000	200000000	cfu/ml	Average 48 h	Frequency
0	A 24 h							17	3400000000	3350000000	1
	A 24 h							14	2800000000
	B 24 h							16	3200000000
	B 24 h							20	4000000000
0.5	A 24 h							14	2800000000	2500000000	0.746269
	B 24 h							11	2200000000
	A 48 h							14	2800000000
	B 48 h							11	2200000000
1	A 24 h			3					60000	230000	6.86567e-05
	B 24 h			20					400000
	A 48 h			3					60000
	B 48 h			20					400000
2	A 24 h		5						10000	7000	2.08955e-06
	B 24 h	20							4000
	A 48 h		5						10000
	B 48 h	20							4000
4	A 24 h	0							0	800	2.38806e-07
	B 24 h	0							0
	A 48 h	6							1200
	B 48 h	2							400
8	A 24 h	0							0	0	0
	B 24 h	0							0
	A 48 h	0							0
	B 48 h	0							0
DA63688
Gentamicin		Dilution								cfu/ml
mg/L		200	2000	20000	200000	2000000	20000000	200000000	cfu/ml	Average 48 h	Frequency
0	A 24 h							23	4600000000	4300000000	1
	A 24 h							17	3400000000
	B 24 h							24	4800000000
	B 24 h							22	4400000000
0.5	A 24 h							11	2200000000	2100000000	0.488372
	B 24 h							10	2000000000
	A 48 h							11	2200000000
	B 48 h							10	2000000000
1	A 24 h							10	2000000000	1800000000	0.418605
	B 24 h							8	1600000000
	A 48 h							10	2000000000
	B 48 h							8	1600000000
2	A 24 h	77							15400	26000	6.04651e-06
	B 24 h	129							25800
	A 48 h	126							25200
	B 48 h	134							26800
4	A 24 h	6							1200	4400	1.02326e-06
	B 24 h	16							3200
	A 48 h	20							4000
	B 48 h	24							4800
8	A 24 h	0							0	700	1.62791e-07
	B 24 h	0							0
	A 48 h	0							0
	B 48 h	7							1400
DA63694
Gentamicin		Dilution								cfu/ml
mg/L		200	2000	20000	200000	2000000	20000000	200000000	cfu/ml	Average 48 h	Frequency
0	A 24 h							40	8000000000	8000000000	1
	A 24 h							40	8000000000
	B 24 h							40	8000000000
	B 24 h							40	8000000000
0.5	A 24 h							40	8000000000	8000000000	1
	B 24 h							40	8000000000
	A 48 h							40	8000000000
	B 48 h							40	8000000000
1	A 24 h						21		420000000	460000000	0.0575
	B 24 h						25		500000000
	A 48 h						21		420000000
	B 48 h						25		500000000
2	A 24 h	63							12600	13200	1.65e-06
	B 24 h	48							9600
	A 48 h	62							12400
	B 48 h	70							14000
4	A 24 h	6							1200	4400	5.5e-07
	B 24 h	16							3200
	A 48 h	20							4000
	B 48 h	24							4800
8	A 24 h	0							0	700	8.75e-08
	B 24 h	0							0
	A 48 h	0							0
	B 48 h	7							1400
DA63696
Gentamicin		Dilution								cfu/ml
mg/L		200	2000	20000	200000	2000000	20000000	200000000	cfu/ml	Average 48 h	Frequency
0	A 24 h							40	8000000000	8000000000	1
	A 24 h							40	8000000000
	B 24 h							40	8000000000
	B 24 h							40	8000000000
0.5	A 24 h							13	2600000000	2800000000	0.35
	B 24 h							15	3000000000
	A 48 h							13	2600000000
	B 48 h							15	3000000000
1	A 24 h			8					160000	120080000	0.01501
	B 24 h						12		240000000
	A 48 h			8					160000
	B 48 h						12		240000000
2	A 24 h	416							83200	50200	6.275e-06
	B 24 h	72							14400
	A 48 h	420							84000
	B 48 h	82							16400
4	A 24 h	0							0	5600	7e-07
	B 24 h	29							5800
	A 48 h	12							2400
	B 48 h	44							8800
8	A 24 h	0							0	1600	2e-07
	B 24 h	0							0
	A 48 h	13							2600
	B 48 h	3							600
DA63702
Gentamicin		Dilution								cfu/ml
mg/L		200	2000	20000	200000	2000000	20000000	200000000	cfu/ml	Average 48 h	Frequency
0	A 24 h							40	8000000000	8000000000	1
	A 24 h							40	8000000000
	B 24 h							40	8000000000
	B 24 h							40	8000000000
0.5	A 24 h							40	8000000000	8000000000	1
	B 24 h							40	8000000000
	A 48 h							40	8000000000
	B 48 h							40	8000000000
1	A 24 h						13		260000000	280000000	0.035
	B 24 h						15		300000000
	A 48 h						13		260000000
	B 48 h						15		300000000
2	A 24 h	29							5800	9800	1.225e-06
	B 24 h	42							8400
	A 48 h	44							8800
	B 48 h	54							10800
4	A 24 h	6							1200	5300	6.625e-07
	B 24 h	10							2000
	A 48 h	25							5000
	B 48 h	28							5600
8	A 24 h	0							0	1800	2.25e-07
	B 24 h	0							0
	A 48 h	4							800
	B 48 h	14							2800
DA63706
Gentamicin		Dilution								cfu/ml
mg/L		200	2000	20000	200000	2000000	20000000	200000000	cfu/ml	Average 48 h	Frequency
0	A 24 h							40	8000000000	8000000000	1
	A 24 h							40	8000000000
	B 24 h							40	8000000000
	B 24 h							40	8000000000
0.5	A 24 h							40	8000000000	8000000000	1
	B 24 h							40	8000000000
	A 48 h							40	8000000000
	B 48 h							40	8000000000
1	A 24 h							40	8000000000	8000000000	1
	B 24 h							40	8000000000
	A 48 h							40	8000000000
	B 48 h							40	8000000000
2	A 24 h	150							30000	28800	3.6e-06
	B 24 h	128							25600
	A 48 h	153							30600
	B 48 h	135							27000
4	A 24 h	7							1400	1700	2.125e-07
	B 24 h	4							800
	A 48 h	12							2400
	B 48 h	5							1000
8	A 24 h	0							0	0	0
	B 24 h	0							0
	A 48 h	0							0
	B 48 h	0							0
DA63710
Gentamicin		Dilution								cfu/ml
mg/L		200	2000	20000	200000	2000000	20000000	200000000	cfu/ml	Average 48 h	Frequency
0	A 24 h							40	8000000000	8000000000	1
	A 24 h							40	8000000000
	B 24 h							40	8000000000
	B 24 h							40	8000000000
0.5	A 24 h							40	8000000000	8000000000	1
	B 24 h							40	8000000000
	A 48 h							40	8000000000
	B 48 h							40	8000000000
1	A 24 h			11					220000	830000	0.00010375
	B 24 h				5				1000000
	A 48 h			13					260000
	B 48 h				7				1400000
2	A 24 h	59							11800	15000	1.875e-06
	B 24 h	74							14800
	A 48 h	71							14200
	B 48 h	79							15800
4	A 24 h	14							2800	4300	5.375e-07
	B 24 h	12							2400
	A 48 h	24							4800
	B 48 h	19							3800
8	A 24 h	0							0	0	0
	B 24 h	0							0
	A 48 h	0							0
	B 48 h	0							0
DA63800
Gentamicin		Dilution								cfu/ml
mg/L		200	2000	20000	200000	2000000	20000000	200000000	cfu/ml	Average 48 h	Frequency
0	A 24 h							40	8000000000	8000000000	1
	A 24 h							40	8000000000
	B 24 h							40	8000000000
	B 24 h							40	8000000000
0.5	A 24 h							40	8000000000	8000000000	1
	B 24 h							40	8000000000
	A 48 h							40	8000000000
	B 48 h							40	8000000000
1	A 24 h						18		360000000	400000000	0.05
	B 24 h						22		440000000
	A 48 h						18		360000000
	B 48 h						22		440000000
2	A 24 h	144							28800	20200	2.525e-06
	B 24 h	46							9200
	A 48 h	148							29600
	B 48 h	54							10800
4	A 24 h	7							1400	3100	3.875e-07
	B 24 h	17							3400
	A 48 h	11							2200
	B 48 h	20							4000
8	A 24 h	0							0	100	1.25e-08
	B 24 h	0							0
	A 48 h	0							0
	B 48 h	1							200
DA63884
Gentamicin		Dilution								cfu/ml
mg/L		200	2000	20000	200000	2000000	20000000	200000000	cfu/ml	Average 48 h	Frequency
0	A 24 h							40	8000000000	8000000000	1
	A 24 h							40	8000000000
	B 24 h							40	8000000000
	B 24 h							40	8000000000
0.5	A 24 h							40	8000000000	8000000000	1
	B 24 h							40	8000000000
	A 48 h							40	8000000000
	B 48 h							40	8000000000
1	A 24 h						18		360000000	420000000	0.0525
	B 24 h						22		440000000
	A 48 h						18		360000000
	B 48 h						24		480000000
2	A 24 h	10000							2000000	2000000	0.00025
	B 24 h	10000							2000000
	A 48 h	10000							2000000
	B 48 h	10000							2000000
4	A 24 h	17							3400	7700	9.625e-07
	B 24 h	24							4800
	A 48 h	42							8400
	B 48 h	35							7000
8	A 24 h	0							0	900	1.125e-07
	B 24 h	2							400
	A 48 h	2							400
	B 48 h	7							1400

## Sheet: 4 GEN PAP I and II
DA63704
Gentamicin		Dilution								cfu/ml
mg/L		200	2000	20000	200000	2000000	20000000	200000000	cfu/ml	Average 48 h	Frequency
0	A 24 h							16	3200000000	3400000000	1
	A 24 h							21	4200000000
	A 24 h							22	4400000000
	B 24 h							13	2600000000
	B 24 h							15	3000000000
	B 24 h							15	3000000000
0.5	A 24 h							12	2400000000	2600000000	0.764706
	B 24 h							14	2800000000
	A 48 h							12	2400000000
	B 48 h							14	2800000000
1	A 24 h			4					80000	640000	0.000188235
	B 24 h				6				1200000
	A 48 h			4					80000
	B 48 h				6				1200000
2	A 24 h	400							80000	45000	1.32353e-05
	B 24 h	43							8600
	A 48 h	400							80000
	B 48 h	50							10000
4	A 24 h	11							2200	4400	1.29412e-06
	B 24 h	12							2400
	A 48 h	20							4000
	B 48 h	24							4800
8	A 24 h	0							0	600	1.76471e-07
	B 24 h	0							0
	A 48 h	2							400
	B 48 h	4							800
DA63818
Gentamicin		Dilution								cfu/ml
mg/L		200	2000	20000	200000	2000000	20000000	200000000	cfu/ml	Average 48 h	Frequency
0	A 24 h							20	4000000000	2.96667e+09	1
	A 24 h							12	2400000000
	A 24 h							15	3000000000
	B 24 h							15	3000000000
	B 24 h							12	2400000000
	B 24 h							15	3000000000
0.5	A 24 h							18	3600000000	2800000000	0.94382
	B 24 h							10	2000000000
	A 48 h							18	3600000000
	B 48 h							10	2000000000
1	A 24 h				8				1600000	330000000	0.111236
	B 24 h				8				1600000
	A 48 h						18		360000000
	B 48 h						15		300000000
2	A 24 h	46							9200	12300	4.14607e-06
	B 24 h	51							10200
	A 48 h	65							13000
	B 48 h	58							11600
4	A 24 h	11							2200	4400	1.48315e-06
	B 24 h	16							3200
	A 48 h	25							5000
	B 48 h	19							3800
8	A 24 h	0							0	0	0
	B 24 h	0							0
	A 48 h	0							0
	B 48 h	0							0
DA63834
Gentamicin		Dilution								cfu/ml
mg/L		200	2000	20000	200000	2000000	20000000	200000000	cfu/ml	Average 48 h	Frequency
0	A 24 h							20	4000000000	3.73333e+09	1
	A 24 h							20	4000000000
	A 24 h							20	4000000000
	B 24 h							13	2600000000
	B 24 h							14	2800000000
	B 24 h							25	5000000000
0.5	A 24 h							8	1600000000	1200000000	0.321429
	B 24 h							4	800000000
	A 24 h							8	1600000000
	A 48 h							4	800000000
1	A 24 h				4				800000	1100000	0.000294643
	B 24 h				7				1400000
	A 48 h				4				800000
	B 48 h				7				1400000
2	A 24 h	70							14000	20400	5.46429e-06
	B 24 h	130							26000
	A 48 h	74							14800
	B 48 h	130							26000
4	A 24 h	77							15400	14900	3.99107e-06
	B 24 h	60							12000
	A 48 h	81							16200
	B 48 h	68							13600
8	A 24 h	0							0	0	0
	B 24 h	0							0
	A 48 h	0							0
	B 48 h	0							0
DA63836
Gentamicin		Dilution								cfu/ml
mg/L		200	2000	20000	200000	2000000	20000000	200000000	cfu/ml	Average 48 h	Frequency
0	A 24 h							19	3800000000	3600000000	1
	A 24 h							17	3400000000
	A 24 h							20	4000000000
	B 24 h							23	4600000000
	B 24 h							12	2400000000
	B 24 h							17	3400000000
0.5	A 24 h							18	3600000000	3600000000	1
	B 24 h							18	3600000000
	A 48 h							18	3600000000
	B 48 h							18	3600000000
1	A 24 h						10		200000000	180000000	0.05
	B 24 h						8		160000000
	A 48 h						10		200000000
	B 48 h						8		160000000
2	A 24 h	35							7000	12100	3.36111e-06
	B 24 h	54							10800
	A 48 h	56							11200
	B 48 h	65							13000
4	A 24 h	13							2600	5300	1.47222e-06
	B 24 h	7							1400
	A 48 h	21							4200
	B 48 h	32							6400
8	A 24 h	0							0	0	0
	B 24 h	0							0
	A 48 h	0							0
	B 48 h	0							0
DA63842
Gentamicin		Dilution								cfu/ml
mg/L		200	2000	20000	200000	2000000	20000000	200000000	cfu/ml	Average 48 h	Frequency
0	A 24 h							22	4400000000	3800000000	1
	A 24 h							23	4600000000
	A 24 h							16	3200000000
	B 24 h							13	2600000000
	B 24 h							19	3800000000
	B 24 h							21	4200000000
0.5	A 24 h							7	1400000000	1300000000	0.342105
	B 24 h							6	1200000000
	A 48 h							7	1400000000
	B 48 h							6	1200000000
1	A 24 h				9				1800000	1300000	0.000342105
	B 24 h				4				800000
	A 48 h				9				1800000
	B 48 h				4				800000
2	A 24 h	45							9000	13200	3.47368e-06
	B 24 h	60							12000
	A 48 h	67							13400
	B 48 h	65							13000
4	A 24 h	6							1200	3300	8.68421e-07
	B 24 h	0							0
	A 48 h	22							4400
	B 48 h	11							2200
8	A 24 h	0							0	0	0
	B 24 h	0							0
	A 48 h	0							0
	B 48 h	0							0
DA63854
Gentamicin		Dilution								cfu/ml
mg/L		200	2000	20000	200000	2000000	20000000	200000000	cfu/ml	Average 48 h	Frequency
0	A 24 h							20	4000000000	4100000000	1
	A 24 h							22	4400000000
	A 24 h							17	3400000000
	B 24 h							23	4600000000
	B 24 h							20	4000000000
	B 24 h							21	4200000000
0.5	A 24 h							12	2400000000	2400000000	0.585366
	B 24 h							nd
	A 48 h							12	2400000000
	B 48 h							nd
1	A 24 h							6	1200000000	1200000000	0.292683
	B 24 h							nd
	A 48 h							6	1200000000
	B 48 h							nd
2	A 24 h	144							28800	28400	6.92683e-06
	B 24 h	140							28000
	A 48 h	144							28800
	B 48 h	140							28000
4	A 24 h	25							5000	10400	2.53659e-06
	B 24 h	32							6400
	A 48 h	50							10000
	B 48 h	54							10800
8	A 24 h	0							0	0	0
	B 24 h	0							0
	A 48 h	0							0
	B 48 h	0							0
DA63870
Gentamicin		Dilution								cfu/ml
mg/L		200	2000	20000	200000	2000000	20000000	200000000	cfu/ml	Average 48 h	Frequency
0	A 24 h							19	3800000000	3.86667e+09	1
	A 24 h							18	3600000000
	A 24 h							17	3400000000
	B 24 h							19	3800000000
	B 24 h							22	4400000000
	B 24 h							21	4200000000
0.5	A 24 h							10	2000000000	2100000000	0.543103
	B 24 h							11	2200000000
	A 48 h							10	2000000000
	B 48 h							11	2200000000
1	A 24 h				3				600000	900000	0.000232759
	B 24 h				6				1200000
	A 48 h				3				600000
	B 48 h				6				1200000
2	A 24 h	42							8400	8800	2.27586e-06
	B 24 h	12							2400
	A 48 h	59							11800
	B 48 h	29							5800
4	A 24 h	0							0	1200	3.10345e-07
	B 24 h	0							0
	A 48 h	7							1400
	B 48 h	5							1000
8	A 24 h	0							0	0	0
	B 24 h	0							0
	A 48 h	0							0
	B 48 h	0							0
DA63874
Gentamicin		Dilution								cfu/ml
mg/L		200	2000	20000	200000	2000000	20000000	200000000	cfu/ml	Average 48 h	Frequency
0	A 24 h							18	3600000000	4.03333e+09	1
	A 24 h							24	4800000000
	A 24 h							17	3400000000
	B 24 h							18	3600000000
	B 24 h							18	3600000000
	B 24 h							26	5200000000
0.5	A 24 h							12	2400000000	2700000000	0.669421
	B 24 h							15	3000000000
	A 48 h							12	2400000000
	B 48 h							15	3000000000
1	A 24 h				7				1400000	900000	0.00022314
	B 24 h			20					400000
	A 48 h				7				1400000
	B 48 h			20					400000
2	A 24 h	26							5200	12000	2.97521e-06
	B 24 h	54							10800
	A 48 h	44							8800
	B 48 h	76							15200
4	A 24 h	5							1000	2900	7.19008e-07
	B 24 h	4							800
	A 48 h	10							2000
	B 48 h	19							3800
8	A 24 h	0							0	0	0
	B 24 h	0							0
	A 48 h	0							0
	B 48 h	0							0
DA63882
Gentamicin		Dilution								cfu/ml
mg/L		200	2000	20000	200000	2000000	20000000	200000000	cfu/ml	Average 48 h	Frequency
0	A 24 h							21	4200000000	3.23333e+09	1
	A 24 h							18	3600000000
	A 24 h							20	4000000000
	B 24 h							12	2400000000
	B 24 h							15	3000000000
	B 24 h							11	2200000000
0.5	A 24 h							8	1600000000	1900000000	0.587629
	B 24 h							11	2200000000
	A 48 h							8	1600000000
	B 48 h							11	2200000000
1	A 24 h			7					140000	190000	5.87629e-05
	B 24 h			12					240000
	A 48 h			7					140000
	B 48 h			12					240000
2	A 24 h	64							12800	18700	5.78351e-06
	B 24 h	82							16400
	A 48 h	82							16400
	B 48 h	105							21000
4	A 24 h	0							0	3500	1.08247e-06
	B 24 h	0							0
	A 48 h	26							5200
	B 48 h	9							1800
8	A 24 h	0							0	0	0
	B 24 h	0							0
	A 48 h	0							0
	B 48 h	0							0
DA63896
Gentamicin		Dilution								cfu/ml
mg/L		200	2000	20000	200000	2000000	20000000	200000000	cfu/ml	Average 48 h	Frequency
0	A 24 h							15	3000000000	3000000000	1
	A 24 h							17	3400000000
	A 24 h							20	4000000000
	B 24 h							12	2400000000
	B 24 h							15	3000000000
	B 24 h							11	2200000000
0.5	A 24 h							17	3400000000	2800000000	0.933333
	B 24 h							11	2200000000
	A 48 h							17	3400000000
	B 48 h							11	2200000000
1	A 24 h				6				1200000	2600000	0.000866667
	B 24 h				20				4000000
	A 48 h				6				1200000
	B 48 h				20				4000000
2	A 24 h	72							14400	17100	5.7e-06
	B 24 h	50							10000
	A 48 h	100							20000
	B 48 h	71							14200
4	A 24 h	2							400	5600	1.86667e-06
	B 24 h	0							0
	A 48 h	39							7800
	B 48 h	17							3400
8	A 24 h	0							0	0	0
	B 24 h	0							0
	A 48 h	0							0
	B 48 h	0							0
DA63918
Gentamicin		Dilution								cfu/ml
mg/L		200	2000	20000	200000	2000000	20000000	200000000	cfu/ml	Average 48 h	Frequency
0	A 24 h							19	3800000000	3.86667e+09	1
	A 24 h							21	4200000000
	A 24 h							18	3600000000
	B 24 h							16	3200000000
	B 24 h							23	4600000000
	B 24 h							19	3800000000
0.5	A 24 h							13	2600000000	1600000000	0.413793
	B 24 h						30		600000000
	A 48 h							13	2600000000
	B 48 h						30		600000000
1	A 24 h			5					100000	130000	3.36207e-05
	B 24 h			8					160000
	A 48 h			5					100000
	B 48 h			8					160000
2	A 24 h	39							7800	14100	3.64655e-06
	B 24 h	32							6400
	A 48 h	70							14000
	B 48 h	71							14200
4	A 24 h	8							1600	2800	7.24138e-07
	B 24 h	7							1400
	A 48 h	16							3200
	B 48 h	12							2400
8	A 24 h	0							0	200	5.17241e-08
	B 24 h	0							0
	A 48 h	1							200
	B 48 h	1							200
DA63922
Gentamicin		Dilution								cfu/ml
mg/L		200	2000	20000	200000	2000000	20000000	200000000	cfu/ml	Average 48 h	Frequency
0	A 24 h							21	4200000000	3.86667e+09	1
	A 24 h							16	3200000000
	A 24 h							15	3000000000
	B 24 h							21	4200000000
	B 24 h							22	4400000000
	B 24 h							21	4200000000
0.5	A 24 h							14	2800000000	3200000000	0.827586
	B 24 h							18	3600000000
	A 48 h							14	2800000000
	B 48 h							18	3600000000
1	A 24 h							8	1600000000	1700000000	0.439655
	B 24 h							9	1800000000
	A 48 h							8	1600000000
	B 48 h							9	1800000000
2	A 24 h	310							62000	48600	1.2569e-05
	B 24 h	122							24400
	A 48 h	320							64000
	B 48 h	166							33200
4	A 24 h	22							4400	9200	2.37931e-06
	B 24 h	15							3000
	A 48 h	44							8800
	B 48 h	48							9600
8	A 24 h	0							0	200	5.17241e-08
	B 24 h	0							0
	A 48 h	1							200
	B 48 h	1							200
2	A 24 h		11						22000	19000
drp	B 24 h		8						16000
	A 48 h		11						22000
	B 48 h		8						16000
DA63960
Gentamicin		Dilution								cfu/ml
mg/L		200	2000	20000	200000	2000000	20000000	200000000	cfu/ml	Average 48 h	Frequency
0	A 24 h							15	3000000000	2.96667e+09	1
	A 24 h							9	1800000000
	A 24 h							15	3000000000
	B 24 h							14	2800000000
	B 24 h							19	3800000000
	B 24 h							17	3400000000
0.5	A 24 h							9	1800000000	2700000000	0.910112
	B 24 h							18	3600000000
	A 48 h							9	1800000000
	B 48 h							18	3600000000
1	A 24 h						28		560000000	780000000	0.262921
	B 24 h							5	1000000000
	A 48 h						28		560000000
	B 48 h							5	1000000000
2	A 24 h	60							12000	16300	5.49438e-06
	B 24 h	50							10000
	A 48 h	80							16000
	B 48 h	83							16600
4	A 24 h	1							200	3800	1.2809e-06
	B 24 h	6							1200
	A 48 h	10							2000
	B 48 h	28							5600
8	A 24 h	0							0	0	0
	B 24 h	0							0
	A 48 h	0							0
	B 48 h	0							0
DA63968
Gentamicin		Dilution								cfu/ml
mg/L		200	2000	20000	200000	2000000	20000000	200000000	cfu/ml	Average 48 h	Frequency
0	A 24 h							17	3400000000	3.56667e+09	1
	A 24 h							20	4000000000
	A 24 h							17	3400000000
	B 24 h							16	3200000000
	B 24 h							18	3600000000
	B 24 h							19	3800000000
0.5	A 24 h							14	2800000000	3000000000	0.841121
	B 24 h							16	3200000000
	A 48 h							14	2800000000
	B 48 h							16	3200000000
1	A 24 h			4					80000	640000	0.000179439
	B 24 h				6				1200000
	A 48 h			4					80000
	B 48 h				6				1200000
2	A 24 h	38							7600	10000	2.80374e-06
	B 24 h	24							4800
	A 48 h	59							11800
	B 48 h	41							8200
4	A 24 h	14							2800	5100	1.42991e-06
	B 24 h	12							2400
	A 48 h	36							7200
	B 48 h	15							3000
8	A 24 h	0							0	0	0
	B 24 h	0							0
	A 48 h	0							0
	B 48 h	0							0
DA63980
Gentamicin		Dilution								cfu/ml
mg/L		200	2000	20000	200000	2000000	20000000	200000000	cfu/ml	Average 48 h	Frequency
0	A 24 h							13	2600000000	3.73333e+09	1
	A 24 h							24	4800000000
	A 24 h							29	5800000000
	B 24 h							12	2400000000
	B 24 h							19	3800000000
	B 24 h							15	3000000000
0.5	A 24 h							22	4400000000	4300000000	1.15179
	B 24 h							21	4200000000
	A 48 h							22	4400000000
	B 48 h							21	4200000000
1	A 24 h							3	600000000	800000000	0.214286
	B 24 h							5	1000000000
	A 48 h							3	600000000
	B 48 h							5	1000000000
2	A 24 h	L							NA	NA	NA
	B 24 h	L							NA
	A 48 h	L							NA
	B 48 h	L							NA
4	A 24 h	0							0	900	2.41071e-07
	B 24 h	0							0
	A 48 h	6							1200
	B 48 h	3							600
8	A 24 h	0							0	0	0
	B 24 h	0							0
	A 48 h	0							0
	B 48 h	0							0
DA64006
Gentamicin		Dilution								cfu/ml
mg/L		200	2000	20000	200000	2000000	20000000	200000000	cfu/ml	Average 48 h	Frequency
0	A 24 h							21	4200000000	3.73333e+09	1
	A 24 h							16	3200000000
	A 24 h							19	3800000000
	B 24 h							21	4200000000
	B 24 h							19	3800000000
	B 24 h							16	3200000000
0.5	A 24 h							18	3600000000	3600000000	0.964286
	B 24 h							18	3600000000
	A 48 h							18	3600000000
	B 48 h							18	3600000000
1	A 24 h							4	800000000	1100000000	0.294643
	B 24 h							7	1400000000
	A 48 h							4	800000000
	B 48 h							7	1400000000
2	A 24 h	63							12600	18300	4.90179e-06
	B 24 h	73							14600
	A 48 h	94							18800
	B 48 h	89							17800
4	A 24 h	39							7800	11600	3.10714e-06
	B 24 h	31							6200
	A 48 h	68							13600
	B 48 h	48							9600
8	A 24 h	0							0	200	5.35714e-08
	B 24 h	0							0
	A 48 h	0							0
	B 48 h	2							400
DA64014
Gentamicin		Dilution								cfu/ml
mg/L		200	2000	20000	200000	2000000	20000000	200000000	cfu/ml	Average 48 h	Frequency
0	A 24 h							22	4400000000	3.36667e+09	1
	A 24 h							15	3000000000
	A 24 h							18	3600000000
	B 24 h							18	3600000000
	B 24 h							15	3000000000
	B 24 h							13	2600000000
0.5	A 24 h						19		380000000	1190000000	0.353465
	B 24 h							10	2000000000
	A 48 h						19		380000000
	B 48 h							10	2000000000
1	A 24 h		19						38000	11019000	0.00327297
	B 24 h			12					240000
	A 48 h		19						38000
	B 48 h					11			22000000
2	A 24 h	31							6200	8500	2.52475e-06
	B 24 h	19							3800
	A 48 h	53							10600
	B 48 h	32							6400
4	A 24 h	6							1200	2000	5.94059e-07
	B 24 h	6							1200
	A 48 h	8							1600
	B 48 h	12							2400
8	A 24 h	0							0	0	0
	B 24 h	0							0
	A 48 h	0							0
	B 48 h	0							0
DA64046
Gentamicin		Dilution								cfu/ml
mg/L		200	2000	20000	200000	2000000	20000000	200000000	cfu/ml	Average 48 h	Frequency
0	A 24 h							13	2600000000	3.33333e+09	1
	A 24 h							19	3800000000
	A 24 h							17	3400000000
	B 24 h							16	3200000000
	B 24 h							19	3800000000
	B 24 h							16	3200000000
0.5	A 24 h							10	2000000000	2600000000	0.772277
	B 24 h							16	3200000000
	A 48 h							10	2000000000
	B 48 h							16	3200000000
1	A 24 h				11				2200000	230000000	0.0683168
	B 24 h				9				1800000
	A 48 h						8		160000000
	B 48 h						15		300000000
2	A 24 h	200							40000	27500	8.16832e-06
	B 24 h	56							11200
	A 48 h	200							40000
	B 48 h	75							15000
4	A 24 h	4							800	5800	1.72277e-06
	B 24 h	7							1400
	A 48 h	23							4600
	B 48 h	35							7000
8	A 24 h	0							0	0	0
	B 24 h	0							0
	A 48 h	0							0
	B 48 h	0							0

## Sheet: 5 GEN PAP I and II
DA62892
Gentamicin		Dilution								cfu/ml
mg/L		200	2000	20000	200000	2000000	20000000	200000000	cfu/ml	Average 48 h	Frequency
0	A 24 h							8	1600000000	2000000000	1
	B 24 h							12	2400000000
0.25	A 24 h							13	2600000000	2100000000	1.05
	B 24 h							8	1600000000
	A 48 h							13	2600000000
	B 48 h							8	1600000000
0.5	A 24 h							12	2400000000	2700000000	1.35
	B 24 h							15	3000000000
	A 48 h							12	2400000000
	B 48 h							15	3000000000
1	A 24 h						22		440000000	390000000	0.195
	B 24 h						17		340000000
	A 48 h						22		440000000
	B 48 h						17		340000000
2	A 24 h	23							4600	9700	4.85e-06
	B 24 h	26							5200
	A 48 h	52							10400
	B 48 h	45							9000
4	A 24 h	8							1600	2800	1.4e-06
	B 24 h	6							1200
	A 48 h	10							2000
	B 48 h	18							3600
8	A 24 h	0							0	0
	B 24 h	0							0
	A 48 h	0							0
	B 48 h	0							0
DA62974
Gentamicin		Dilution								cfu/ml
mg/L		200	2000	20000	200000	2000000	20000000	200000000	cfu/ml	Average 48 h	Frequency
0	A 24 h							9	1800000000	2100000000	1
	B 24 h							12	2400000000
0.25	A 24 h							13	2600000000	2200000000	1.04762
	B 24 h							9	1800000000
	A 48 h							13	2600000000
	B 48 h							9	1800000000
0.5	A 24 h						28		560000000	570000000	0.271429
	B 24 h						29		580000000
	A 48 h						28		560000000
	B 48 h						29		580000000
1	A 24 h				21				4200000	3400000	0.00161905
	B 24 h				13				2600000
	A 48 h				21				4200000
	B 48 h				13				2600000
2	A 24 h	500							100000	80000	3.80952e-05
	B 24 h	300							60000
	A 48 h	500							100000
	B 48 h	300							60000
4	A 24 h	10							2000	40000	1.90476e-05
	B 24 h	0							0
	A 48 h	250							50000
	B 48 h	150							30000
8	A 24 h	0							0	0	0
	B 24 h	0							0
	A 48 h	0							0
	B 48 h	0							0
DA63078
Gentamicin		Dilution								cfu/ml
mg/L		200	2000	20000	200000	2000000	20000000	200000000	cfu/ml	Average 48 h	Frequency
0	A 24 h							22	4400000000	4400000000	1
	B 24 h							22	4400000000
0.25	A 24 h							14	2800000000	3200000000	0.727273
	B 24 h							18	3600000000
	A 48 h							14	2800000000
	B 48 h							18	3600000000
0.5	A 24 h							14	2800000000	3000000000	0.681818
	B 24 h							16	3200000000
	A 48 h							14	2800000000
	B 48 h							16	3200000000
1	A 24 h				15				3000000	3600000	0.000818182
	B 24 h				21				4200000
	A 48 h				15				3000000
	B 48 h				21				4200000
2	A 24 h	50							10000	10500	2.38636e-06
	B 24 h	55							11000
	A 48 h	50							10000
	B 48 h	55							11000
4	A 24 h	23							4600	7100	1.61364e-06
	B 24 h	5							1000
	A 48 h	43							8600
	B 48 h	28							5600
8	A 24 h	0							0	0	0
	B 24 h	0							0
	A 48 h	0							0
	B 48 h	0							0
DA63106
Gentamicin		Dilution								cfu/ml
mg/L		200	2000	20000	200000	2000000	20000000	200000000	cfu/ml	Average 48 h	Frequency
0	A 24 h							8	1600000000	1600000000	1
	B 24 h							8	1600000000
0.25	A 24 h							5	1000000000	1600000000	1
	B 24 h							11	2200000000
	A 48 h							5	1000000000
	B 48 h							11	2200000000
0.5	A 24 h							8	1600000000	1200000000	0.75
	B 24 h							4	800000000
	A 48 h							8	1600000000
	B 48 h							4	800000000
1	A 24 h						5		100000000	50024000	0.031265
	B 24 h		24						48000
	A 48 h						5		100000000
	B 48 h		24						48000
2	A 24 h	1000							200000	103300	6.45625e-05
	B 24 h	9							1800
	A 48 h	1000							200000
	B 48 h	33							6600
4	A 24 h	1							200	2100	1.3125e-06
	B 24 h	1							200
	A 48 h	14							2800
	B 48 h	7							1400
8	A 24 h	0							0	0
	B 24 h	0							0
	A 48 h	0							0
	B 48 h	0							0
DA63108
Gentamicin		Dilution								cfu/ml
mg/L		200	2000	20000	200000	2000000	20000000	200000000	cfu/ml	Average 48 h	Frequency
0	A 24 h							23	4600000000	3700000000	1
	B 24 h							14	2800000000
0.25	A 24 h							21	4200000000	3000000000	0.810811
	B 24 h							9	1800000000
	A 48 h							21	4200000000
	B 48 h							9	1800000000
0.5	A 24 h							15	3000000000	2200000000	0.594595
	B 24 h							7	1400000000
	A 48 h							15	3000000000
	B 48 h							7	1400000000
1	A 24 h					13			26000000	40000000	0.0108108
	B 24 h					27			54000000
	A 48 h					13			26000000
	B 48 h					27			54000000
2	A 24 h	32							6400	10800	2.91892e-06
	B 24 h	47							9400
	A 48 h	47							9400
	B 48 h	61							12200
4	A 24 h	0							0	1200	3.24324e-07
	B 24 h	0							0
	A 48 h	6							1200
	B 48 h	6							1200
8	A 24 h	0							0	0	0
	B 24 h	0							0
	A 48 h	0							0
	B 48 h	0							0
DA63136
Gentamicin		Dilution								cfu/ml
mg/L		200	2000	20000	200000	2000000	20000000	200000000	cfu/ml	Average 48 h	Frequency
0	A 24 h							9	1800000000	1800000000	1
	B 24 h							9	1800000000
0.25	A 24 h							6	1200000000	900000000	0.5
	B 24 h							3	600000000
	A 48 h							6	1200000000
	B 48 h							3	600000000
0.5	A 24 h							6	1200000000	840000000	0.466667
	B 24 h						24		480000000
	A 48 h							6	1200000000
	B 48 h						24		480000000
1	A 24 h		6						12000	100000000	0.0555556
	B 24 h		4						80000000
	A 48 h		6						120000000
	B 48 h		4						80000000
2	A 24 h	2							400	2000	1.11111e-06
	B 24 h	3							600
	A 48 h	12							2400
	B 48 h	8							1600
4	A 24 h	0							0	300	1.66667e-07
	B 24 h	0							0
	A 48 h	3							600
	B 48 h	0							0
8	A 24 h	0							0	0	0
	B 24 h	0							0
	A 48 h	0							0
	B 48 h	0							0
DA63250
Gentamicin		Dilution								cfu/ml
mg/L		200	2000	20000	200000	2000000	20000000	200000000	cfu/ml	Average 48 h	Frequency
0	A 24 h							11	2200000000	2300000000	1
	B 24 h							12	2400000000
0.25	A 24 h							14	2800000000	2600000000	1.13043
	B 24 h							12	2400000000
	A 48 h							14	2800000000
	B 48 h							12	2400000000
0.5	A 24 h							14	2800000000	2100000000	0.913043
	B 24 h							7	1400000000
	A 48 h							14	2800000000
	B 48 h							7	1400000000
1	A 24 h					27			54000000	51000000	0.0221739
	B 24 h					24			48000000
	A 48 h					27			54000000
	B 48 h					24			48000000
2	A 24 h	23							4600	7400	3.21739e-06
	B 24 h	40							8000
	A 48 h	31							6200
	B 48 h	43							8600
4	A 24 h	3							600	800	3.47826e-07
	B 24 h	1							200
	A 48 h	3							600
	B 48 h	5							1000
8	A 24 h	0							0	0	0
	B 24 h	0							0
	A 48 h	0							0
	B 48 h	0							0
DA63276
Gentamicin		Dilution								cfu/ml
mg/L		200	2000	20000	200000	2000000	20000000	200000000	cfu/ml	Average 48 h	Frequency
0	A 24 h							19	3800000000	3900000000	1
	B 24 h							20	4000000000
0.25	A 24 h							18	3600000000	3900000000	1
	B 24 h							21	4200000000
	A 48 h							18	3600000000
	B 48 h							21	4200000000
0.5	A 24 h							14	2800000000	2600000000	0.666667
	B 24 h							12	2400000000
	A 48 h							14	2800000000
	B 48 h							12	2400000000
1	A 24 h						13		260000000	280000000	0.0717949
	B 24 h						15		300000000
	A 48 h						13		260000000
	B 48 h						15		300000000
2	A 24 h	51							10200	18000	4.61538e-06
	B 24 h	103							20600
	A 48 h	68							13600
	B 48 h	112							22400
4	A 24 h	0							0	2700	6.92308e-07
	B 24 h	2							400
	A 48 h	18							3600
	B 48 h	9							1800
8	A 24 h	0							0	0	0
	B 24 h	0							0
	A 48 h	0							0
	B 48 h	0							0
DA63290
Gentamicin		Dilution								cfu/ml
mg/L		200	2000	20000	200000	2000000	20000000	200000000	cfu/ml	Average 48 h	Frequency
0	A 24 h							17	3400000000	3600000000	1
	B 24 h							19	3800000000
0.25	A 24 h							15	3000000000	3600000000	1
	B 24 h							21	4200000000
	A 48 h							15	3000000000
	B 48 h							21	4200000000
0.5	A 24 h							16	3200000000	3700000000	1.02778
	B 24 h							21	4200000000
	A 48 h							16	3200000000
	B 48 h							21	4200000000
1	A 24 h							15	3000000000	3100000000	0.861111
	B 24 h							16	3200000000
	A 48 h							15	3000000000
	B 48 h							16	3200000000
2	A 24 h	1000							200000	200000	5.55556e-05
	B 24 h	1000							200000
	A 48 h	1000							200000
	B 48 h	1000							200000
4	A 24 h	5							1000	1700	4.72222e-07
	B 24 h	1							200
	A 48 h	10							2000
	B 48 h	7							1400
8	A 24 h	0							0	0	0
	B 24 h	0							0
	A 48 h	0							0
	B 48 h	0							0
DA63302
Gentamicin		Dilution								cfu/ml
mg/L		200	2000	20000	200000	2000000	20000000	200000000	cfu/ml	Average 48 h	Frequency
0	A 24 h							20	4000000000	3200000000	1
	B 24 h							12	2400000000
0.25	A 24 h							17	3400000000	2400000000	0.75
	B 24 h							7	1400000000
	A 48 h							17	3400000000
	B 48 h							7	1400000000
0.5	A 24 h							14	2800000000	2200000000	0.6875
	B 24 h							8	1600000000
	A 48 h							14	2800000000
	B 48 h							8	1600000000
1	A 24 h			11					220000	290000	9.0625e-05
	B 24 h			11					220000
	A 48 h			14					280000
	B 48 h			15					300000
2	A 24 h	46							9200	9100	2.84375e-06
	B 24 h	14							2800
	A 48 h	55							11000
	B 48 h	36							7200
4	A 24 h	7							1400	3800	1.1875e-06
	B 24 h	6							1200
	A 48 h	17							3400
	B 48 h	21							4200
8	A 24 h	0							0	0	0
	B 24 h	0							0
	A 48 h	0							0
	B 48 h	0							0
DA63326
Gentamicin		Dilution								cfu/ml
mg/L		200	2000	20000	200000	2000000	20000000	200000000	cfu/ml	Average 48 h	Frequency
0	A 24 h							11	2200000000	1900000000	1
	B 24 h							8	1600000000
0.25	A 24 h							11	2200000000	1700000000	0.894737
	B 24 h							6	1200000000
	A 48 h							11	2200000000
	B 48 h							6	1200000000
0.5	A 24 h							9	1800000000	1200000000	0.631579
	B 24 h							3	600000000
	A 48 h							9	1800000000
	B 48 h							3	600000000
1	A 24 h					4			8000000	44000000	0.0231579
	B 24 h						4		80000000
	A 48 h					4			8000000
	B 48 h						4		80000000
2	A 24 h	47							9400	9500	5e-06
	B 24 h	10							2000
	A 48 h	62							12400
	B 48 h	33							6600
4	A 24 h	0							0	1300	6.84211e-07
	B 24 h	0							0
	A 48 h	4							800
	B 48 h	9							1800
8	A 24 h	0							0	0	0
	B 24 h	0							0
	A 48 h	0							0
	B 48 h	0							0
DA63328
Gentamicin		Dilution								cfu/ml
mg/L		200	2000	20000	200000	2000000	20000000	200000000	cfu/ml	Average 48 h	Frequency
0	A 24 h							15	3000000000	2600000000	1
	B 24 h							11	2200000000
0.25	A 24 h							7	1400000000	1800000000	0.692308
	B 24 h							11	2200000000
	A 48 h							7	1400000000
	B 48 h							11	2200000000
0.5	A 24 h							3	600000000	900000000	0.346154
	B 24 h							6	1200000000
	A 48 h							3	600000000
	B 48 h							6	1200000000
1	A 24 h						15		300000000	230000000	0.0884615
	B 24 h						8		160000000
	A 48 h						15		300000000
	B 48 h						8		160000000
2	A 24 h	44							8800	12300	4.73077e-06
	B 24 h	42							8400
	A 48 h	67							13400
	B 48 h	56							11200
4	A 24 h	8							1600	2500	9.61538e-07
	B 24 h	5							1000
	A 48 h	11							2200
	B 48 h	14							2800
8	A 24 h	0							0	0	0
	B 24 h	0							0
	A 48 h	0							0
	B 48 h	0							0
DA63356
Gentamicin		Dilution								cfu/ml
mg/L		200	2000	20000	200000	2000000	20000000	200000000	cfu/ml	Average 48 h	Frequency
0	A 24 h							18	3600000000	3600000000	1
	B 24 h							18	3600000000
0.25	A 24 h							18	3600000000	3900000000	1.08333
	B 24 h							21	4200000000
	A 48 h							18	3600000000
	B 48 h							21	4200000000
0.5	A 24 h							19	3800000000	3500000000	0.972222
	B 24 h							16	3200000000
	A 48 h							19	3800000000
	B 48 h							16	3200000000
1	A 24 h							5	1000000000	1000000000	0.277778
	B 24 h							5	1000000000
	A 48 h							5	1000000000
	B 48 h							5	1000000000
2	A 24 h	32							6400	12500	3.47222e-06
	B 24 h	43							8600
	A 48 h	56							11200
	B 48 h	69							13800
4	A 24 h	2							400	2000	5.55556e-07
	B 24 h	0							0
	A 48 h	11							2200
	B 48 h	9							1800
8	A 24 h	0							0	0	0
	B 24 h	0							0
	A 48 h	0							0
	B 48 h	0							0
DA63380
Gentamicin		Dilution								cfu/ml
mg/L		200	2000	20000	200000	2000000	20000000	200000000	cfu/ml	Average 48 h	Frequency
0	A 24 h							20	4000000000	3900000000	1
	B 24 h							19	3800000000
0.25	A 24 h							22	4400000000	4300000000	1.10256
	B 24 h							21	4200000000
	A 48 h							22	4400000000
	B 48 h							21	4200000000
0.5	A 24 h							17	3400000000	3200000000	0.820513
	B 24 h							15	3000000000
	A 48 h							17	3400000000
	B 48 h							15	3000000000
1	A 24 h						22		440000000	270000000	0.0692308
	B 24 h						5		100000000
	A 48 h						22		440000000
	B 48 h						5		100000000
2	A 24 h	17							3400	9600	2.46154e-06
	B 24 h	12							2400
	A 48 h	58							11600
	B 48 h	38							7600
4	A 24 h	0							0	1000	2.5641e-07
	B 24 h	1							200
	A 48 h	6							1200
	B 48 h	4							800
8	A 24 h	0							0	0	0
	B 24 h	0							0
	A 48 h	0							0
	B 48 h	0							0
DA63382
Gentamicin		Dilution								cfu/ml
mg/L		200	2000	20000	200000	2000000	20000000	200000000	cfu/ml	Average 48 h	Frequency
0	A 24 h							25	5000000000	4400000000	1
	B 24 h							19	3800000000
0.25	A 24 h							22	4400000000	4900000000	1.11364
	B 24 h							27	5400000000
	A 48 h							22	4400000000
	B 48 h							27	5400000000
0.5	A 24 h							22	4400000000	4200000000	0.954545
	B 24 h							20	4000000000
	A 48 h							22	4400000000
	B 48 h							20	4000000000
1	A 24 h							9	180000000	180000000	0.0409091
	B 24 h							9	180000000
	A 48 h							9	180000000
	B 48 h							9	180000000
2	A 24 h	133							26600	33000	7.5e-06
	B 24 h	151							30200
	A 48 h	168							33600
	B 48 h	162							32400
4	A 24 h	0							0	4600	1.04545e-06
	B 24 h	0							0
	A 48 h	25							5000
	B 48 h	21							4200
8	A 24 h	0							0	0	0
	B 24 h	0							0
	A 48 h	0							0
	B 48 h	0							0

## Sheet: 6 GEN PAP I and II
DA63586
Gentamicin		Dilution								cfu/ml
mg/L		200	2000	20000	200000	2000000	20000000	200000000	cfu/ml	Average 48 h	Frequency
0	A 24 h							22	4400000000	4700000000	1
	B 24 h							25	5000000000
0.25	A 24 h							12	2400000000	3800000000	0.808511
	B 24 h							26	5200000000
	A 48 h							12	2400000000
	B 48 h							26	5200000000
0.5	A 24 h					8			16000000	25000000	0.00531915
	B 24 h					17			34000000
	A 48 h					8			16000000
	B 48 h					17			34000000
1	A 24 h			17					340000	175000	3.7234e-05
	B 24 h		5						10000
	A 48 h			17					340000
	B 48 h		5						10000
2	A 24 h	0							0	0	0
	B 24 h	0							0
	A 48 h	0							0
	B 48 h	0							0
4	A 24 h	0							0	0	0
	B 24 h	0							0
	A 48 h	0							0
	B 48 h	0							0
8	A 24 h	0							0	0
	B 24 h	0							0
	A 48 h	0							0
	B 48 h	0							0
DA63598
Gentamicin		Dilution								cfu/ml
mg/L		200	2000	20000	200000	2000000	20000000	200000000	cfu/ml	Average 48 h	Frequency
0	A 24 h							13	2600000000	3300000000	1
	B 24 h							20	4000000000
0.25	A 24 h							19	3800000000	3600000000	1.09091
	B 24 h							17	3400000000
	A 48 h							19	3800000000
	B 48 h							17	3400000000
0.5	A 24 h							13	2600000000	2200000000	0.666667
	B 24 h							9	1800000000
	A 48 h							13	2600000000
	B 48 h							9	1800000000
1	A 24 h						18		360000000	370000000	0.112121
	B 24 h						19		380000000
	A 48 h						18		360000000
	B 48 h						19		380000000
2	A 24 h	79							15800	18200	5.51515e-06
	B 24 h	75							15000
	A 48 h	94							18800
	B 48 h	88							17600
4	A 24 h	6							1200	4600	1.39394e-06
	B 24 h	10							2000
	A 48 h	23							4600
	B 48 h	23							4600
8	A 24 h	0							0	0	0
	B 24 h	0							0
	A 48 h	0							0
	B 48 h	0							0
DA63612
Gentamicin		Dilution								cfu/ml
mg/L		200	2000	20000	200000	2000000	20000000	200000000	cfu/ml	Average 48 h	Frequency
0	A 24 h							18	3600000000	3800000000	1
	B 24 h							20	4000000000
0.25	A 24 h							18	3600000000	3500000000	0.921053
	B 24 h							17	3400000000
	A 48 h							18	3600000000
	B 48 h							17	3400000000
0.5	A 24 h							14	2800000000	2800000000	0.736842
	B 24 h							14	2800000000
	A 48 h							14	2800000000
	B 48 h							14	2800000000
1	A 24 h						25		500000000	530000000	0.139474
	B 24 h						28		560000000
	A 48 h						25		500000000
	B 48 h						28		560000000
2	A 24 h	44							8800	10600	2.78947e-06
	B 24 h	36							7200
	A 48 h	54							10800
	B 48 h	52							10400
4	A 24 h	9							1800	2800	7.36842e-07
	B 24 h	4							800
	A 48 h	14							2800
	B 48 h	14							2800
8	A 24 h	0							0	0	0
	B 24 h	0							0
	A 48 h	0							0
	B 48 h	0							0
DA63652
Gentamicin		Dilution								cfu/ml
mg/L		200	2000	20000	200000	2000000	20000000	200000000	cfu/ml	Average 48 h	Frequency
0	A 24 h							17	3400000000	3500000000	1
	B 24 h							18	3600000000
0.25	A 24 h							14	2800000000	2800000000	0.8
	B 24 h							14	2800000000
	A 48 h							14	2800000000
	B 48 h							14	2800000000
0.5	A 24 h							11	2200000000	2300000000	0.657143
	B 24 h							12	2400000000
	A 48 h							11	2200000000
	B 48 h							12	2400000000
1	A 24 h						26		520000000	440000000	0.125714
	B 24 h						18		360000000
	A 48 h						26		520000000
	B 48 h						18		360000000
2	A 24 h	38							7600	11900	3.4e-06
	B 24 h	49							9800
	A 48 h	54							10800
	B 48 h	65							13000
4	A 24 h	7							1400	4700	1.34286e-06
	B 24 h	8							1600
	A 48 h	21							4200
	B 48 h	26							5200
8	A 24 h	0							0	500
	B 24 h	0							0
	A 48 h	2							400
	B 48 h	3							600
DA63656
Gentamicin		Dilution								cfu/ml
mg/L		200	2000	20000	200000	2000000	20000000	200000000	cfu/ml	Average 48 h	Frequency
0	A 24 h							18	3600000000	3300000000	1
	B 24 h							15	3000000000
0.25	A 24 h							10	2000000000	1900000000	0.575758
	B 24 h							9	1800000000
	A 48 h							10	2000000000
	B 48 h							9	1800000000
0.5	A 24 h							12	2400000000	2100000000	0.636364
	B 24 h							9	1800000000
	A 48 h							12	2400000000
	B 48 h							9	1800000000
1	A 24 h						7		140000000	210000000	0.0636364
	B 24 h						14		280000000
	A 48 h						7		140000000
	B 48 h						14		280000000
2	A 24 h	55							11000	14000	4.24242e-06
	B 24 h	41							8200
	A 48 h	73							14600
	B 48 h	67							13400
4	A 24 h	0							0	3000	9.09091e-07
	B 24 h	0							0
	A 48 h	12							2400
	B 48 h	18							3600
8	A 24 h	0							0	0	0
	B 24 h	0							0
	A 48 h	0							0
	B 48 h	0							0
DA63658
Gentamicin		Dilution								cfu/ml
mg/L		200	2000	20000	200000	2000000	20000000	200000000	cfu/ml	Average 48 h	Frequency
0	A 24 h							12	2400000000	2200000000	1
	B 24 h							10	2000000000
0.25	A 24 h							10	2000000000	2000000000	0.909091
	B 24 h							10	2000000000
	A 48 h							10	2000000000
	B 48 h							10	2000000000
0.5	A 24 h							8	1600000000	1100000000	0.5
	B 24 h							3	600000000
	A 48 h							8	1600000000
	B 48 h							3	600000000
1	A 24 h				8				1600000	2100000	0.000954545
	B 24 h				13				2600000
	A 48 h				8				1600000
	B 48 h				13				2600000
2	A 24 h	23							4600	6700	3.04545e-06
	B 24 h	10							2000
	A 48 h	39							7800
	B 48 h	28							5600
4	A 24 h	5							1000	3700	1.68182e-06
	B 24 h	5							1000
	A 48 h	15							3000
	B 48 h	22							4400
8	A 24 h	0							0	0	0
	B 24 h	0							0
	A 48 h	0							0
	B 48 h	0							0
DA63670
Gentamicin		Dilution								cfu/ml
mg/L		200	2000	20000	200000	2000000	20000000	200000000	cfu/ml	Average 48 h	Frequency
0	A 24 h							16	3200000000	3600000000	1
	B 24 h							20	4000000000
0.25	A 24 h							14	2800000000	2900000000	0.805556
	B 24 h							15	3000000000
	A 48 h							14	2800000000
	B 48 h							15	3000000000
0.5	A 24 h							12	2400000000	2700000000	0.75
	B 24 h							15	3000000000
	A 48 h							12	2400000000
	B 48 h							15	3000000000
1	A 24 h						13		260000000	280000000	0.0777778
	B 24 h						15		300000000
	A 48 h						13		260000000
	B 48 h						15		300000000
2	A 24 h	21							4200	11200	3.11111e-06
	B 24 h	23							4600
	A 48 h	50							10000
	B 48 h	62							12400
4	A 24 h	1							200	1900	5.27778e-07
	B 24 h	1							200
	A 48 h	14							2800
	B 48 h	5							1000
8	A 24 h	0							0	0	0
	B 24 h	0							0
	A 48 h	0							0
	B 48 h	0							0
DA63672
Gentamicin		Dilution								cfu/ml
mg/L		200	2000	20000	200000	2000000	20000000	200000000	cfu/ml	Average 48 h	Frequency
0	A 24 h							7	1400000000	2000000000	1
	B 24 h							13	2600000000
0.25	A 24 h							12	2400000000	2200000000	1.1
	B 24 h							10	2000000000
	A 48 h							12	2400000000
	B 48 h							10	2000000000
0.5	A 24 h							10	2000000000	1900000000	0.95
	B 24 h							9	1800000000
	A 48 h							10	2000000000
	B 48 h							9	1800000000
1	A 24 h						6		120000000	160000000	0.08
	B 24 h						10		200000000
	A 48 h						6		120000000
	B 48 h						10		200000000
2	A 24 h	15							3000	8200	4.1e-06
	B 24 h	21							4200
	A 48 h	33							6600
	B 48 h	49							9800
4	A 24 h	3							600	2200	1.1e-06
	B 24 h	1							200
	A 48 h	11							2200
	B 48 h	11							2200
8	A 24 h	0							0	1400	7e-07
	B 24 h	0							0
	A 48 h	5							1000
	B 48 h	9							1800
DA63678
Gentamicin		Dilution								cfu/ml
mg/L		200	2000	20000	200000	2000000	20000000	200000000	cfu/ml	Average 48 h	Frequency
0	A 24 h							24	4800000000	4800000000	1
	B 24 h							24	4800000000
0.25	A 24 h							24	4800000000	4500000000	0.9375
	B 24 h							21	4200000000
	A 48 h							24	4800000000
	B 48 h							21	4200000000
0.5	A 24 h							19	3800000000	4300000000	0.895833
	B 24 h							24	4800000000
	A 48 h							19	3800000000
	B 48 h							24	4800000000
1	A 24 h							9	180000000	180000000	0.0375
	B 24 h							9	180000000
	A 48 h							9	180000000
	B 48 h							9	180000000
2	A 24 h	32							6400	10000	2.08333e-06
	B 24 h	28							5600
	A 48 h	45							9000
	B 48 h	55							11000
4	A 24 h	3							600	2700	5.625e-07
	B 24 h	3							600
	A 48 h	9							1800
	B 48 h	18							3600
8	A 24 h	0							0	0	0
	B 24 h	0							0
	A 48 h	0							0
	B 48 h	0							0
DA63686
Gentamicin		Dilution								cfu/ml
mg/L		200	2000	20000	200000	2000000	20000000	200000000	cfu/ml	Average 48 h	Frequency
0	A 24 h							19	3800000000	3600000000	1
	B 24 h							17	3400000000
0.25	A 24 h							16	3200000000	2800000000	0.777778
	B 24 h							12	2400000000
	A 48 h							16	3200000000
	B 48 h							12	2400000000
0.5	A 24 h							14	2800000000	3000000000	0.833333
	B 24 h							16	3200000000
	A 48 h							14	2800000000
	B 48 h							16	3200000000
1	A 24 h					30			60000000	58000000	0.0161111
	B 24 h					28			56000000
	A 48 h					30			60000000
	B 48 h					28			56000000
2	A 24 h	43							8600	14400	4e-06
	B 24 h	45							9000
	A 48 h	77							15400
	B 48 h	67							13400
4	A 24 h	1							200	3000	8.33333e-07
	B 24 h	0							0
	A 48 h	17							3400
	B 48 h	13							2600
8	A 24 h	0							0	0	0
	B 24 h	0							0
	A 48 h	0							0
	B 48 h	0							0
DA63698
Gentamicin		Dilution								cfu/ml
mg/L		200	2000	20000	200000	2000000	20000000	200000000	cfu/ml	Average 48 h	Frequency
0	A 24 h							11	2200000000	1900000000	1
	B 24 h							8	1600000000
0.25	A 24 h							13	2600000000	2500000000	1.31579
	B 24 h							12	2400000000
	A 48 h							13	2600000000
	B 48 h							12	2400000000
0.5	A 24 h							9	1800000000	1500000000	0.789474
	B 24 h							6	1200000000
	A 48 h							9	1800000000
	B 48 h							6	1200000000
1	A 24 h				19				3800000	4000000	0.00210526
	B 24 h				21				4200000
	A 48 h				19				3800000
	B 48 h				21				4200000
2	A 24 h	24							4800	5500	2.89474e-06
	B 24 h	15							3000
	A 48 h	34							6800
	B 48 h	21							4200
4	A 24 h	0							0	800	4.21053e-07
	B 24 h	0							0
	A 48 h	5							1000
	B 48 h	3							600
8	A 24 h	0							0	0	0
	B 24 h	0							0
	A 48 h	0							0
	B 48 h	0							0
DA63758
Gentamicin		Dilution								cfu/ml
mg/L		200	2000	20000	200000	2000000	20000000	200000000	cfu/ml	Average 48 h	Frequency
0	A 24 h							8	1600000000	2000000000	1
	B 24 h							12	2400000000
0.25	A 24 h							15	3000000000	2300000000	1.15
	B 24 h							8	1600000000
	A 48 h							15	3000000000
	B 48 h							8	1600000000
0.5	A 24 h							9	1800000000	2200000000	1.1
	B 24 h							13	2600000000
	A 48 h							9	1800000000
	B 48 h							13	2600000000
1	A 24 h			8					160000000	190000000	0.095
	B 24 h			11					220000000
	A 48 h			8					160000000
	B 48 h			11					220000000
2	A 24 h	8							1600	6600	3.3e-06
	B 24 h	25							5000
	A 48 h	27							5400
	B 48 h	39							7800
4	A 24 h	0							0	600	3e-07
	B 24 h	0							0
	A 48 h	2							400
	B 48 h	4							800
8	A 24 h	0							0	0	0
	B 24 h	0							0
	A 48 h	0							0
	B 48 h	0							0
DA63762
Gentamicin		Dilution								cfu/ml
mg/L		200	2000	20000	200000	2000000	20000000	200000000	cfu/ml	Average 48 h	Frequency
0	A 24 h							21	FALSE	2800000000	1
	B 24 h							14	2800000000
0.25	A 24 h							11	2200000000	2600000000	0.928571
	B 24 h							15	3000000000
	A 48 h							11	2200000000
	B 48 h							15	3000000000
0.5	A 24 h							8	1600000000	1700000000	0.607143
	B 24 h							9	1800000000
	A 48 h							8	1600000000
	B 48 h							9	1800000000
1	A 24 h							5	1000000000	700000000	0.25
	B 24 h							2	400000000
	A 48 h							5	1000000000
	B 48 h							2	400000000
2	A 24 h	32							6400	10900	3.89286e-06
	B 24 h	30							6000
	A 48 h	64							12800
	B 48 h	45							9000
4	A 24 h	2							400	4500	1.60714e-06
	B 24 h	8							1600
	A 48 h	15							3000
	B 48 h	30							6000
8	A 24 h	0							0	0	0
	B 24 h	0							0
	A 48 h	0							0
	B 48 h	0							0
DA63766
Gentamicin		Dilution								cfu/ml
mg/L		200	2000	20000	200000	2000000	20000000	200000000	cfu/ml	Average 48 h	Frequency
0	A 24 h							24	4800000000	4100000000	1
	B 24 h							17	3400000000
0.25	A 24 h							21	4200000000	4100000000	1
	B 24 h							20	4000000000
	A 48 h							21	4200000000
	B 48 h							20	4000000000
0.5	A 24 h							21	4200000000	3800000000	0.926829
	B 24 h							17	3400000000
	A 48 h							21	4200000000
	B 48 h							17	3400000000
1	A 24 h							10	200000000	190000000	0.0463415
	B 24 h							9	180000000
	A 48 h							10	200000000
	B 48 h							9	180000000
2	A 24 h	32							6400	14100	3.43902e-06
	B 24 h	46							9200
	A 48 h	70							14000
	B 48 h	71							14200
4	A 24 h	0							0	3500	8.53659e-07
	B 24 h	0							0
	A 48 h	16							3200
	B 48 h	19							3800
8	A 24 h	0							0	0	0
	B 24 h	0							0
	A 48 h	0							0
	B 48 h	0							0

## Sheet: 7 GEN PAP I and II
DA63708
Gentamicin		Dilution								cfu/ml
mg/L		200	2000	20000	200000	2000000	20000000	200000000	cfu/ml	Average 48 h	Frequency
0	A 24 h							20	4000000000	2800000000	1
	B 24 h							8	1600000000
0.25	A 24 h							21	4200000000	4300000000	1.53571
	B 24 h							22	4400000000
	A 48 h							21	4200000000
	B 48 h							22	4400000000
0.5	A 24 h							20	4000000000	4000000000	1.42857
	B 24 h							20	4000000000
	A 48 h							20	4000000000
	B 48 h							20	4000000000
1	A 24 h						5		100000000	130000000	0.0464286
	B 24 h						8		160000000
	A 48 h						5		100000000
	B 48 h						8		160000000
2	A 24 h	21							4200	6100	2.17857e-06
	B 24 h	40							8000
	A 48 h	21							4200
	B 48 h	40							8000
4	A 24 h	2							400	8600	3.07143e-06
	B 24 h	2							400
	A 48 h	41							8200
	B 48 h	45							9000
8	A 24 h	11							2200	1100
	B 24 h	0							0
	A 48 h	11							2200
	B 48 h	0							0
DA63738
Gentamicin		Dilution								cfu/ml
mg/L		200	2000	20000	200000	2000000	20000000	200000000	cfu/ml	Average 48 h	Frequency
0	A 24 h							15	3000000000	3200000000	1
	B 24 h							17	3400000000
0.25	A 24 h							20	4000000000	4000000000	1.25
	B 24 h							20	4000000000
	A 48 h							20	4000000000
	B 48 h							20	4000000000
0.5	A 24 h							20	4000000000	4000000000	1.25
	B 24 h							20	4000000000
	A 48 h							20	4000000000
	B 48 h							20	4000000000
1	A 24 h							13	2600000000	2500000000	0.78125
	B 24 h							12	2400000000
	A 48 h							13	2600000000
	B 48 h							12	2400000000
2	A 24 h	42							8400	12800	4e-06
	B 24 h	56							11200
	A 48 h	61							12200
	B 48 h	67							13400
4	A 24 h	5							1000	2900	9.0625e-07
	B 24 h	3							600
	A 48 h	16							3200
	B 48 h	13							2600
8	A 24 h	0							0	0	0
	B 24 h	0							0
	A 48 h	0							0
	B 48 h	0							0
DA63754
Gentamicin		Dilution								cfu/ml
mg/L		200	2000	20000	200000	2000000	20000000	200000000	cfu/ml	Average 48 h	Frequency
0	A 24 h							20	4000000000	4000000000	1
	B 24 h							20	4000000000
0.25	A 24 h							9	1800000000	2100000000	0.525
	B 24 h							12	2400000000
	A 48 h							9	1800000000
	B 48 h							12	2400000000
0.5	A 24 h							11	2200000000	2300000000	0.575
	B 24 h							12	2400000000
	A 48 h							11	2200000000
	B 48 h							12	2400000000
1	A 24 h						7		140000000	190000000	0.0475
	B 24 h						12		240000000
	A 48 h						7		140000000
	B 48 h						12		240000000
2	A 24 h	15							3000	9600	2.4e-06
	B 24 h	44							8800
	A 48 h	29							5800
	B 48 h	67							13400
4	A 24 h	0							0	2100	5.25e-07
	B 24 h	0							0
	A 48 h	16							3200
	B 48 h	5							1000
8	A 24 h	0							0	0	0
	B 24 h	0							0
	A 48 h	0							0
	B 48 h	0							0
DA63786
Gentamicin		Dilution								cfu/ml
mg/L		200	2000	20000	200000	2000000	20000000	200000000	cfu/ml	Average 48 h	Frequency
0	A 24 h							20	4000000000	4000000000	1
	B 24 h							20	4000000000
0.25	A 24 h							20	4000000000	4000000000	1
	B 24 h							20	4000000000
	A 48 h							20	4000000000
	B 48 h							20	4000000000
0.5	A 24 h							20	4000000000	4000000000	1
	B 24 h							20	4000000000
	A 48 h							20	4000000000
	B 48 h							20	4000000000
1	A 24 h							20	4000000000	3200000000	0.8
	B 24 h							12	2400000000
	A 48 h							20	4000000000
	B 48 h							12	2400000000
2	A 24 h	37							7400	9900	2.475e-06
	B 24 h	31							6200
	A 48 h	55							11000
	B 48 h	44							8800
4	A 24 h	8							1600	2200	5.5e-07
	B 24 h	4							800
	A 48 h	16							3200
	B 48 h	6							1200
8	A 24 h	0							0	0
	B 24 h	0							0
	A 48 h	0							0
	B 48 h	0							0
DA63790
Gentamicin		Dilution								cfu/ml
mg/L		200	2000	20000	200000	2000000	20000000	200000000	cfu/ml	Average 48 h	Frequency
0	A 24 h							15	3000000000	2800000000	1
	B 24 h							13	2600000000
0.25	A 24 h							11	2200000000	2300000000	0.821429
	B 24 h							12	2400000000
	A 48 h							11	2200000000
	B 48 h							12	2400000000
0.5	A 24 h							13	2600000000	2700000000	0.964286
	B 24 h							14	2800000000
	A 48 h							13	2600000000
	B 48 h							14	2800000000
1	A 24 h							7	1400000000	1500000000	0.535714
	B 24 h							8	1600000000
	A 48 h							7	1400000000
	B 48 h							8	1600000000
2	A 24 h	22							4400	22100	7.89286e-06
	B 24 h	23							4600
	A 48 h	109							21800
	B 48 h	112							22400
4	A 24 h	0							0	6600	2.35714e-06
	B 24 h	0							0
	A 48 h	33							6600
	B 48 h	33							6600
8	A 24 h	0							0	0	0
	B 24 h	0							0
	A 48 h	0							0
	B 48 h	0							0
DA63796
Gentamicin		Dilution								cfu/ml
mg/L		200	2000	20000	200000	2000000	20000000	200000000	cfu/ml	Average 48 h	Frequency
0	A 24 h							20	4000000000	4000000000	1
	B 24 h							20	4000000000
0.25	A 24 h							20	4000000000	4000000000	1
	B 24 h							20	4000000000
	A 48 h							20	4000000000
	B 48 h							20	4000000000
0.5	A 24 h							18	3600000000	3500000000	0.875
	B 24 h							17	3400000000
	A 48 h							18	3600000000
	B 48 h							17	3400000000
1	A 24 h							8	1600000000	1700000000	0.425
	B 24 h							9	1800000000
	A 48 h							8	1600000000
	B 48 h							9	1800000000
2	A 24 h	32							6400	10200	2.55e-06
	B 24 h	27							5400
	A 48 h	52							10400
	B 48 h	50							10000
4	A 24 h	0							0	3400	8.5e-07
	B 24 h	0							0
	A 48 h	25							5000
	B 48 h	9							1800
8	A 24 h	0							0	0	0
	B 24 h	0							0
	A 48 h	0							0
	B 48 h	0							0
DA63804
Gentamicin		Dilution								cfu/ml
mg/L		200	2000	20000	200000	2000000	20000000	200000000	cfu/ml	Average 48 h	Frequency
0	A 24 h							20	4000000000	4400000000	1
	B 24 h							24	4800000000
0.25	A 24 h							17	3400000000	3800000000	0.863636
	B 24 h							21	4200000000
	A 48 h							17	3400000000
	B 48 h							21	4200000000
0.5	A 24 h							8	1600000000	2600000000	0.590909
	B 24 h							18	3600000000
	A 48 h							8	1600000000
	B 48 h							18	3600000000
1	A 24 h							7	1400000000	1500000000	0.340909
	B 24 h							8	1600000000
	A 48 h							7	1400000000
	B 48 h							8	1600000000
2	A 24 h	45							9000	15100	3.43182e-06
	B 24 h	57							11400
	A 48 h	68							13600
	B 48 h	83							16600
4	A 24 h	7							1400	3800	8.63636e-07
	B 24 h	4							800
	A 48 h	26							5200
	B 48 h	12							2400
8	A 24 h	0							0	0	0
	B 24 h	0							0
	A 48 h	0							0
	B 48 h	0							0
DA63808
Gentamicin		Dilution								cfu/ml
mg/L		200	2000	20000	200000	2000000	20000000	200000000	cfu/ml	Average 48 h	Frequency
0	A 24 h							13	2600000000	2500000000	1
	B 24 h							12	2400000000
0.25	A 24 h							18	3600000000	3600000000	1.44
	B 24 h							18	3600000000
	A 48 h							18	3600000000
	B 48 h							18	3600000000
0.5	A 24 h							20	4000000000	3300000000	1.32
	B 24 h							13	2600000000
	A 48 h							20	4000000000
	B 48 h							13	2600000000
1	A 24 h							9	1800000000	1500000000	0.6
	B 24 h							6	1200000000
	A 48 h							9	1800000000
	B 48 h							6	1200000000
2	A 24 h	43							8600	12900	5.16e-06
	B 24 h	32							6400
	A 48 h	60							12000
	B 48 h	69							13800
4	A 24 h	1							200	2000	8e-07
	B 24 h	3							600
	A 48 h	13							2600
	B 48 h	7							1400
8	A 24 h	0							0	0	0
	B 24 h	0							0
	A 48 h	0							0
	B 48 h	0							0
DA63810
Gentamicin		Dilution								cfu/ml
mg/L		200	2000	20000	200000	2000000	20000000	200000000	cfu/ml	Average 48 h	Frequency
0	A 24 h							21	4200000000	3600000000	1
	B 24 h							15	3000000000
0.25	A 24 h							22	4400000000	3800000000	1.05556
	B 24 h							16	3200000000
	A 48 h							22	4400000000
	B 48 h							16	3200000000
0.5	A 24 h							17	3400000000	3900000000	1.08333
	B 24 h							22	4400000000
	A 48 h							17	3400000000
	B 48 h							22	4400000000
1	A 24 h						6		120000000	110000000	0.0305556
	B 24 h						5		100000000
	A 48 h						6		120000000
	B 48 h						5		100000000
2	A 24 h	11							2200	5800	1.61111e-06
	B 24 h	12							2400
	A 48 h	22							4400
	B 48 h	36							7200
4	A 24 h	4							800	4000	1.11111e-06
	B 24 h	2							400
	A 48 h	27							5400
	B 48 h	13							2600
8	A 24 h	0							0	0	0
	B 24 h	0							0
	A 48 h	0							0
	B 48 h	0							0
DA63814
Gentamicin		Dilution								cfu/ml
mg/L		200	2000	20000	200000	2000000	20000000	200000000	cfu/ml	Average 48 h	Frequency
0	A 24 h							14	2800000000	2300000000	1
	B 24 h							9	1800000000
0.25	A 24 h							11	2200000000	3600000000	1.56522
	B 24 h							25	5000000000
	A 48 h							11	2200000000
	B 48 h							25	5000000000
0.5	A 24 h							19	3800000000	4500000000	1.95652
	B 24 h							26	5200000000
	A 48 h							19	3800000000
	B 48 h							26	5200000000
1	A 24 h					20			40000000	34000000	0.0147826
	B 24 h					14			28000000
	A 48 h					20			40000000
	B 48 h					14			28000000
2	A 24 h	26							5200	10700	4.65217e-06
	B 24 h	27							5400
	A 48 h	53							10600
	B 48 h	54							10800
4	A 24 h	2							400	2100	9.13043e-07
	B 24 h	8							1600
	A 48 h	5							1000
	B 48 h	16							3200
8	A 24 h	0							0	6300	2.73913e-06
	B 24 h	0							0
	A 48 h	39							7800
	B 48 h	24							4800
DA63848
Gentamicin		Dilution								cfu/ml
mg/L		200	2000	20000	200000	2000000	20000000	200000000	cfu/ml	Average 48 h	Frequency
0	A 24 h							27	5400000000	5000000000	1
	B 24 h							23	4600000000
0.25	A 24 h							13	2600000000	3800000000	0.76
	B 24 h							25	5000000000
	A 48 h							13	2600000000
	B 48 h							25	5000000000
0.5	A 24 h							19	3800000000	4800000000	0.96
	B 24 h							29	5800000000
	A 48 h							19	3800000000
	B 48 h							29	5800000000
1	A 24 h					22			44000000	50000000	0.01
	B 24 h					28			56000000
	A 48 h					22			44000000
	B 48 h					28			56000000
2	A 24 h	11							2200	5400	1.08e-06
	B 24 h	16							3200
	A 48 h	26							5200
	B 48 h	28							5600
4	A 24 h	0							0	1500	3e-07
	B 24 h	0							0
	A 48 h	11							2200
	B 48 h	4							800
8	A 24 h	0							0	0	0
	B 24 h	0							0
	A 48 h	0							0
	B 48 h	0							0
DA63850
Gentamicin		Dilution								cfu/ml
mg/L		200	2000	20000	200000	2000000	20000000	200000000	cfu/ml	Average 48 h	Frequency
0	A 24 h							19	3800000000	3600000000	1
	B 24 h							17	3400000000
0.25	A 24 h							8	1600000000	2400000000	0.666667
	B 24 h							16	3200000000
	A 48 h							8	1600000000
	B 48 h							16	3200000000
0.5	A 24 h							2	400000000	800000000	0.222222
	B 24 h							6	1200000000
	A 48 h							2	400000000
	B 48 h							6	1200000000
1	A 24 h					3			6000000	8000000	0.00222222
	B 24 h					5			10000000
	A 48 h					3			6000000
	B 48 h					5			10000000
2	A 24 h	22							4400	17400	4.83333e-06
	B 24 h	123							24600
	A 48 h	34							6800
	B 48 h	140							28000
4	A 24 h	0							0	1200	3.33333e-07
	B 24 h	0							0
	A 48 h	9							1800
	B 48 h	3							600
8	A 24 h	0							0	0	0
	B 24 h	0							0
	A 48 h	0							0
	B 48 h	0							0
DA63864
Gentamicin		Dilution								cfu/ml
mg/L		200	2000	20000	200000	2000000	20000000	200000000	cfu/ml	Average 48 h	Frequency
0	A 24 h							11	2200000000	2900000000	1
	B 24 h							18	3600000000
0.25	A 24 h							13	2600000000	2600000000	0.896552
	B 24 h							13	2600000000
	A 48 h							13	2600000000
	B 48 h							13	2600000000
0.5	A 24 h							12	2400000000	2300000000	0.793103
	B 24 h							11	2200000000
	A 48 h							12	2400000000
	B 48 h							11	2200000000
1	A 24 h						19		380000000	380000000	0.131034
	B 24 h						19		380000000
	A 48 h						19		380000000
	B 48 h						19		380000000
2	A 24 h	128							25600	27700	9.55172e-06
	B 24 h	130							26000
	A 48 h	140							28000
	B 48 h	137							27400
4	A 24 h	10							2000	8100	2.7931e-06
	B 24 h	12							2400
	A 48 h	41							8200
	B 48 h	40							8000
8	A 24 h	0							0	0	0
	B 24 h	0							0
	A 48 h	0							0
	B 48 h	0							0
DA63878
Gentamicin		Dilution								cfu/ml
mg/L		200	2000	20000	200000	2000000	20000000	200000000	cfu/ml	Average 48 h	Frequency
0	A 24 h							13	2600000000	2500000000	1
	B 24 h							12	2400000000
0.25	A 24 h							11	2200000000	2800000000	1.12
	B 24 h							17	3400000000
	A 48 h							11	2200000000
	B 48 h							17	3400000000
0.5	A 24 h							8	1600000000	1800000000	0.72
	B 24 h							10	2000000000
	A 48 h							8	1600000000
	B 48 h							10	2000000000
1	A 24 h			6					120000	140000	5.6e-05
	B 24 h			8					160000
	A 48 h			6					120000
	B 48 h			8					160000
2	A 24 h	19							3800	9400	3.76e-06
	B 24 h	61							12200
	A 48 h	30							6000
	B 48 h	64							12800
4	A 24 h	8							1600	6300	2.52e-06
	B 24 h	27							5400
	A 48 h	24							4800
	B 48 h	39							7800
8	A 24 h	0							0	0	0
	B 24 h	0							0
	A 48 h	0							0
	B 48 h	0							0
DA63880
Gentamicin		Dilution								cfu/ml
mg/L		200	2000	20000	200000	2000000	20000000	200000000	cfu/ml	Average 48 h	Frequency
0	A 24 h							16	3200000000	3300000000	1
	B 24 h							17	3400000000
0.25	A 24 h							14	2800000000	3100000000	0.939394
	B 24 h							17	3400000000
	A 48 h							14	2800000000
	B 48 h							17	3400000000
0.5	A 24 h							17	3400000000	3300000000	1
	B 24 h							16	3200000000
	A 48 h							17	3400000000
	B 48 h							16	3200000000
1	A 24 h							12	2400000000	1700000000	0.515152
	B 24 h							5	1000000000
	A 48 h							12	2400000000
	B 48 h							5	1000000000
2	A 24 h	48							9600	15500	4.69697e-06
	B 24 h	50							10000
	A 48 h	81							16200
	B 48 h	74							14800
4	A 24 h	1							200	5700	1.72727e-06
	B 24 h	3							600
	A 48 h	29							5800
	B 48 h	28							5600
8	A 24 h	0							0	0	0
	B 24 h	0							0
	A 48 h	0							0
	B 48 h	0							0
DA63886
Gentamicin		Dilution								cfu/ml
mg/L		200	2000	20000	200000	2000000	20000000	200000000	cfu/ml	Average 48 h	Frequency
0	A 24 h							10	2000000000	2600000000	1
	B 24 h							16	3200000000
0.25	A 24 h							14	2800000000	2800000000	1.07692
	B 24 h							14	2800000000
	A 48 h							14	2800000000
	B 48 h							14	2800000000
0.5	A 24 h							9	1800000000	2800000000	1.07692
	B 24 h							19	3800000000
	A 48 h							9	1800000000
	B 48 h							19	3800000000
1	A 24 h				30				6000000	12000000	0.00461538
	B 24 h					9			18000000
	A 48 h				30				6000000
	B 48 h					9			18000000
2	A 24 h	19							3800	5600	2.15385e-06
	B 24 h	17							3400
	A 48 h	20							4000
	B 48 h	36							7200
4	A 24 h	0							0	600	2.30769e-07
	B 24 h	0							0
	A 48 h	4							800
	B 48 h	2							400
8	A 24 h	0							0	0	0
	B 24 h	0							0
	A 48 h	0							0
	B 48 h	0							0
DA63892
Gentamicin		Dilution								cfu/ml
mg/L		200	2000	20000	200000	2000000	20000000	200000000	cfu/ml	Average 48 h	Frequency
0	A 24 h							15	3000000000	2400000000	1
	B 24 h							9	1800000000
0.25	A 24 h							19	3800000000	2500000000	1.04167
	B 24 h							6	1200000000
	A 48 h							19	3800000000
	B 48 h							6	1200000000
0.5	A 24 h							16	3200000000	2300000000	0.958333
	B 24 h							7	1400000000
	A 48 h							16	3200000000
	B 48 h							7	1400000000
1	A 24 h							6	1200000000	660000000	0.275
	B 24 h						6		120000000
	A 48 h							6	1200000000
	B 48 h						6		120000000
2	A 24 h	20							4000	7400	3.08333e-06
	B 24 h	19							3800
	A 48 h	44							8800
	B 48 h	30							6000
4	A 24 h	1							200	1800	7.5e-07
	B 24 h	4							800
	A 48 h	11							2200
	B 48 h	7							1400
8	A 24 h	0							0	0	0
	B 24 h	0							0
	A 48 h	0							0
	B 48 h	0							0
DA63894
Gentamicin		Dilution								cfu/ml
mg/L		200	2000	20000	200000	2000000	20000000	200000000	cfu/ml	Average 48 h	Frequency
0	A 24 h							14	2800000000	2700000000	1
	B 24 h							13	2600000000
0.25	A 24 h							13	2600000000	2800000000	1.03704
	B 24 h							15	3000000000
	A 48 h							13	2600000000
	B 48 h							15	3000000000
0.5	A 24 h							10	2000000000	2200000000	0.814815
	B 24 h							12	2400000000
	A 48 h							10	2000000000
	B 48 h							12	2400000000
1	A 24 h						22		440000000	450000000	0.166667
	B 24 h						23		460000000
	A 48 h						22		440000000
	B 48 h						23		460000000
2	A 24 h	51							10200	15600	5.77778e-06
	B 24 h	61							12200
	A 48 h	76							15200
	B 48 h	80							16000
4	A 24 h	1							200	4000	1.48148e-06
	B 24 h	4							800
	A 48 h	14							2800
	B 48 h	26							5200
8	A 24 h	0							0	0	0
	B 24 h	0							0
	A 48 h	0							0
	B 48 h	0							0
DA63900
Gentamicin		Dilution								cfu/ml
mg/L		200	2000	20000	200000	2000000	20000000	200000000	cfu/ml	Average 48 h	Frequency
0	A 24 h							17	3400000000	2900000000	1
	B 24 h							12	2400000000
0.25	A 24 h							15	3000000000	3000000000	1.03448
	B 24 h							15	3000000000
	A 48 h							15	3000000000
	B 48 h							15	3000000000
0.5	A 24 h							13	2600000000	2700000000	0.931034
	B 24 h							14	2800000000
	A 48 h							13	2600000000
	B 48 h							14	2800000000
1	A 24 h						27		540000000	350000000	0.12069
	B 24 h						8		160000000
	A 48 h						27		540000000
	B 48 h						8		160000000
2	A 24 h	56							11200	12900	4.44828e-06
	B 24 h	45							9000
	A 48 h	71							14200
	B 48 h	58							11600
4	A 24 h	9							1800	5300	1.82759e-06
	B 24 h	10							2000
	A 48 h	27							5400
	B 48 h	26							5200
8	A 24 h	0							0	500	1.72414e-07
	B 24 h	0							0
	A 48 h	4							800
	B 48 h	1							200
DA63902
Gentamicin		Dilution								cfu/ml
mg/L		200	2000	20000	200000	2000000	20000000	200000000	cfu/ml	Average 48 h	Frequency
0	A 24 h							15	3000000000	3200000000	1
	B 24 h							17	3400000000
0.25	A 24 h							12	2400000000	2700000000	0.84375
	B 24 h							15	3000000000
	A 48 h							12	2400000000
	B 48 h							15	3000000000
0.5	A 24 h							8	1600000000	2000000000	0.625
	B 24 h							12	2400000000
	A 48 h							8	1600000000
	B 48 h							12	2400000000
1	A 24 h						26		520000000	420000000	0.13125
	B 24 h						16		320000000
	A 48 h						26		520000000
	B 48 h						16		320000000
2	A 24 h	17							3400	5300	1.65625e-06
	B 24 h	9							1800
	A 48 h	28							5600
	B 48 h	25							5000
4	A 24 h	0							0	1700	5.3125e-07
	B 24 h	0							0
	A 48 h	12							2400
	B 48 h	5							1000
8	A 24 h	0							0	0	0
	B 24 h	0							0
	A 48 h	0							0
	B 48 h	0							0

## Sheet: 8 GEN PAP I and II
first o/n in 100 µl MH of 2 biological replicates (A and B)
DA63924
Gentamicin										cfu/ml
mg/L		200	2000	20000	200000	2000000	20000000	200000000	cfu/ml	Average 48 h	Frequency
0	A 24 h							13	2600000000	2700000000	1
	B 24 h							14	2800000000
0.25	A 24 h							27	5400000000	4200000000	1.55556
	B 24 h							15	3000000000
	A 48 h							27	5400000000
	B 48 h							15	3000000000
0.5	A 24 h							10	2000000000	2100000000	0.777778
	B 24 h							11	2200000000
	A 48 h							10	2000000000
	B 48 h							11	2200000000
1	A 24 h				13				2600000	2700000	0.001
	B 24 h				14				2800000
	A 48 h				13				2600000
	B 48 h				14				2800000
2	A 24 h	44							8800	11900	4.40741e-06
	B 24 h	41							8200
	A 48 h	64							12800
	B 48 h	55							11000
4	A 24 h	3							600	3300	1.22222e-06
	B 24 h	5							1000
	A 48 h	21							4200
	B 48 h	12							2400
8	A 24 h	0							0	0
	B 24 h	0							0
	A 48 h	0							0
	B 48 h	0							0
DA63926
Gentamicin										cfu/ml
mg/L		200	2000	20000	200000	2000000	20000000	200000000	cfu/ml	Average 48 h	Frequency
0	A 24 h							23	4600000000	3800000000	1
	B 24 h							15	3000000000
0.25	A 24 h							12	2400000000	2400000000	0.631579
	B 24 h							12	2400000000
	A 48 h							12	2400000000
	B 48 h							12	2400000000
0.5	A 24 h							5	1000000000	2100000000	0.552632
	B 24 h							16	3200000000
	A 48 h							5	1000000000
	B 48 h							16	3200000000
1	A 24 h					11			22000000	29000000	0.00763158
	B 24 h					18			36000000
	A 48 h					11			22000000
	B 48 h					18			36000000
2	A 24 h	11							2200	8600	2.26316e-06
	B 24 h	46							9200
	A 48 h	24							4800
	B 48 h	62							12400
4	A 24 h	0							0	2300	6.05263e-07
	B 24 h	2							400
	A 48 h	4							800
	B 48 h	19							3800
8	A 24 h	0							0	0	0
	B 24 h	0							0
	A 48 h	0							0
	B 48 h	0							0
DA63928
Gentamicin										cfu/ml
mg/L		200	2000	20000	200000	2000000	20000000	200000000	cfu/ml	Average 48 h	Frequency
0	A 24 h							20	4000000000	3500000000	1
	B 24 h							15	3000000000
0.25	A 24 h							20	4000000000	3800000000	1.08571
	B 24 h							18	3600000000
	A 48 h							20	4000000000
	B 48 h							18	3600000000
0.5	A 24 h							12	2400000000	2600000000	0.742857
	B 24 h							14	2800000000
	A 48 h							12	2400000000
	B 48 h							14	2800000000
1	A 24 h						5		100000000	140000000	0.04
	B 24 h						9		180000000
	A 48 h						5		100000000
	B 48 h						9		180000000
2	A 24 h	25							5000	13600	3.88571e-06
	B 24 h	52							10400
	A 48 h	55							11000
	B 48 h	81							16200
4	A 24 h	0							0	3000	8.57143e-07
	B 24 h	1							200
	A 48 h	11							2200
	B 48 h	19							3800
8	A 24 h	0							0	0	0
	B 24 h	0							0
	A 48 h	0							0
	B 48 h	0							0
DA63938
Gentamicin										cfu/ml
mg/L		200	2000	20000	200000	2000000	20000000	200000000	cfu/ml	Average 48 h	Frequency
0	A 24 h							10	2000000000	2200000000	1
	B 24 h							12	2400000000
0.25	A 24 h							19	3800000000	3000000000	1.36364
	B 24 h							11	2200000000
	A 48 h							19	3800000000
	B 48 h							11	2200000000
0.5	A 24 h							14	2800000000	2600000000	1.18182
	B 24 h							12	2400000000
	A 48 h							14	2800000000
	B 48 h							12	2400000000
1	A 24 h						10		200000000	160000000	0.0727273
	B 24 h						6		120000000
	A 48 h						10		200000000
	B 48 h						6		120000000
2	A 24 h	35							7000	12100	5.5e-06
	B 24 h	52							10400
	A 48 h	53							10600
	B 48 h	68							13600
4	A 24 h	2							400	4400	2e-06
	B 24 h	5							1000
	A 48 h	22							4400
	B 48 h	22							4400
8	A 24 h	0							0	0
	B 24 h	0							0
	A 48 h	0							0
	B 48 h	0							0
DA63944
Gentamicin										cfu/ml
mg/L		200	2000	20000	200000	2000000	20000000	200000000	cfu/ml	Average 48 h	Frequency
0	A 24 h							14	2800000000	2900000000	1
	B 24 h							15	3000000000
0.25	A 24 h							10	2000000000	2300000000	0.793103
	B 24 h							13	2600000000
	A 48 h							10	2000000000
	B 48 h							13	2600000000
0.5	A 24 h							6	1200000000	1300000000	0.448276
	B 24 h							7	1400000000
	A 48 h							6	1200000000
	B 48 h							7	1400000000
1	A 24 h						18		360000000	410000000	0.141379
	B 24 h						23		460000000
	A 48 h						18		360000000
	B 48 h						23		460000000
2	A 24 h	38							7600	10100	3.48276e-06
	B 24 h	41							8200
	A 48 h	47							9400
	B 48 h	54							10800
4	A 24 h	2							400	2800	9.65517e-07
	B 24 h	2							400
	A 48 h	14							2800
	B 48 h	14							2800
8	A 24 h	0							0	0	0
	B 24 h	0							0
	A 48 h	0							0
	B 48 h	0							0
DA63954
Gentamicin										cfu/ml
mg/L		200	2000	20000	200000	2000000	20000000	200000000	cfu/ml	Average 48 h	Frequency
0	A 24 h							15	3000000000	2500000000	1
	B 24 h							10	2000000000
0.25	A 24 h							11	2200000000	2400000000	0.96
	B 24 h							13	2600000000
	A 48 h							11	2200000000
	B 48 h							13	2600000000
0.5	A 24 h							6	1200000000	1700000000	0.68
	B 24 h							11	2200000000
	A 48 h							6	1200000000
	B 48 h							11	2200000000
1	A 24 h					9			18000000	12200000	0.00488
	B 24 h				32				6400000
	A 48 h					9			18000000
	B 48 h				32				6400000
2	A 24 h	47							9400	14300	5.72e-06
	B 24 h	68							13600
	A 48 h	55							11000
	B 48 h	88							17600
4	A 24 h	0							0	1700	6.8e-07
	B 24 h	1							200
	A 48 h	4							800
	B 48 h	13							2600
8	A 24 h	0							0	0	0
	B 24 h	0							0
	A 48 h	0							0
	B 48 h	0							0
DA63966
Gentamicin										cfu/ml
mg/L		200	2000	20000	200000	2000000	20000000	200000000	cfu/ml	Average 48 h	Frequency
0	A 24 h							16	3200000000	2300000000	1
	B 24 h							7	1400000000
0.25	A 24 h							15	3000000000	3100000000	1.34783
	B 24 h							16	3200000000
	A 48 h							15	3000000000
	B 48 h							16	3200000000
0.5	A 24 h							17	3400000000	2800000000	1.21739
	B 24 h							11	2200000000
	A 48 h							17	3400000000
	B 48 h							11	2200000000
1	A 24 h							7	1400000000	1300000000	0.565217
	B 24 h							6	1200000000
	A 48 h							7	1400000000
	B 48 h							6	1200000000
2	A 24 h	35							7000	16200	7.04348e-06
	B 24 h	53							10600
	A 48 h	72							14400
	B 48 h	90							18000
4	A 24 h	6							1200	4700	2.04348e-06
	B 24 h	5							1000
	A 48 h	20							4000
	B 48 h	27							5400
8	A 24 h	0							0	0	0
	B 24 h	0							0
	A 48 h	0							0
	B 48 h	0							0
DA63972
Gentamicin										cfu/ml
mg/L		200	2000	20000	200000	2000000	20000000	200000000	cfu/ml	Average 48 h	Frequency
0	A 24 h							28	5600000000	4000000000	1
	B 24 h							12	2400000000
0.25	A 24 h							21	4200000000	3600000000	0.9
	B 24 h							15	3000000000
	A 48 h							21	4200000000
	B 48 h							15	3000000000
0.5	A 24 h							18	3600000000	2500000000	0.625
	B 24 h							7	1400000000
	A 48 h							18	3600000000
	B 48 h							7	1400000000
1	A 24 h						20		400000000	450000000	0.1125
	B 24 h						25		500000000
	A 48 h						20		400000000
	B 48 h						25		500000000
2	A 24 h	11							2200	5700	1.425e-06
	B 24 h	22							4400
	A 48 h	24							4800
	B 48 h	33							6600
4	A 24 h	4							800	2900	7.25e-07
	B 24 h	7							1400
	A 48 h	13							2600
	B 48 h	16							3200
8	A 24 h	0							0	0	0
	B 24 h	0							0
	A 48 h	0							0
	B 48 h	0							0
DA63978
Gentamicin										cfu/ml
mg/L		200	2000	20000	200000	2000000	20000000	200000000	cfu/ml	Average 48 h	Frequency
0	A 24 h							14	2800000000	2400000000	1
	B 24 h							10	2000000000
0.25	A 24 h							15	3000000000	2800000000	1.16667
	B 24 h							13	2600000000
	A 48 h							15	3000000000
	B 48 h							13	2600000000
0.5	A 24 h							13	2600000000	2300000000	0.958333
	B 24 h							10	2000000000
	A 48 h							13	2600000000
	B 48 h							10	2000000000
1	A 24 h							7	1400000000	1400000000	0.583333
	B 24 h							7	1400000000
	A 48 h							7	1400000000
	B 48 h							7	1400000000
2	A 24 h	73							14600	17700	7.375e-06
	B 24 h	104							20800
	A 48 h	73							14600
	B 48 h	104							20800
4	A 24 h	4							800	1400	5.83333e-07
	B 24 h	10							2000
	A 48 h	4							800
	B 48 h	10							2000
8	A 24 h	0							0	0	0
	B 24 h	0							0
	A 48 h	0							0
	B 48 h	0							0
DA63992
Gentamicin										cfu/ml
mg/L		200	2000	20000	200000	2000000	20000000	200000000	cfu/ml	Average 48 h	Frequency
0	A 24 h							26	5200000000	3700000000	1
	B 24 h							11	2200000000
0.25	A 24 h							23	4600000000	3700000000	1
	B 24 h							14	2800000000
	A 48 h							23	4600000000
	B 48 h							14	2800000000
0.5	A 24 h							26	5200000000	3600000000	0.972973
	B 24 h							10	2000000000
	A 48 h							26	5200000000
	B 48 h							10	2000000000
1	A 24 h						24		480000000	480000000	0.12973
	B 24 h						24		480000000
	A 48 h						24		480000000
	B 48 h						24		480000000
2	A 24 h	21							4200	9000	2.43243e-06
	B 24 h	22							4400
	A 48 h	43							8600
	B 48 h	47							9400
4	A 24 h	0							0	3000	8.10811e-07
	B 24 h	1							200
	A 48 h	14							2800
	B 48 h	16							3200
8	A 24 h	0							0	0	0
	B 24 h	0							0
	A 48 h	0							0
	B 48 h	0							0
DA63996
Gentamicin										cfu/ml
mg/L		200	2000	20000	200000	2000000	20000000	200000000	cfu/ml	Average 48 h	Frequency
0	A 24 h							16	3200000000	2400000000	1
	B 24 h							8	1600000000
0.25	A 24 h							11	2200000000	2300000000	0.958333
	B 24 h							12	2400000000
	A 48 h							11	2200000000
	B 48 h							12	2400000000
0.5	A 24 h							12	2400000000	2000000000	0.833333
	B 24 h							8	1600000000
	A 48 h							12	2400000000
	B 48 h							8	1600000000
1	A 24 h			22					440000	440000	0.000183333
	B 24 h			22					440000
	A 48 h			22					440000
	B 48 h			22					440000
2	A 24 h	61							12200	17800	7.41667e-06
	B 24 h	52							10400
	A 48 h	95							19000
	B 48 h	83							16600
4	A 24 h	14							2800	6700	2.79167e-06
	B 24 h	21							4200
	A 48 h	31							6200
	B 48 h	36							7200
8	A 24 h	0							0	0	0
	B 24 h	0							0
	A 48 h	0							0
	B 48 h	0							0
DA64004
Gentamicin										cfu/ml
mg/L		200	2000	20000	200000	2000000	20000000	200000000	cfu/ml	Average 48 h	Frequency
0	A 24 h							18	3600000000	2900000000	1
	B 24 h							11	2200000000
0.25	A 24 h							16	3200000000	2700000000	0.931034
	B 24 h							11	2200000000
	A 48 h							16	3200000000
	B 48 h							11	2200000000
0.5	A 24 h							20	4000000000	2600000000	0.896552
	B 24 h							6	1200000000
	A 48 h							20	4000000000
	B 48 h							6	1200000000
1	A 24 h						15		300000000	250000000	0.0862069
	B 24 h						10		200000000
	A 48 h						15		300000000
	B 48 h						10		200000000
2	A 24 h	31							6200	8900	3.06897e-06
	B 24 h	38							7600
	A 48 h	33							6600
	B 48 h	56							11200
4	A 24 h	7							1400	2100	7.24138e-07
	B 24 h	2							400
	A 48 h	11							2200
	B 48 h	10							2000
8	A 24 h	0							0	0	0
	B 24 h	0							0
	A 48 h	0							0
	B 48 h	0							0
DA64008
Gentamicin										cfu/ml
mg/L		200	2000	20000	200000	2000000	20000000	200000000	cfu/ml	Average 48 h	Frequency
0	A 24 h							25	5000000000	3500000000	1
	B 24 h							10	2000000000
0.25	A 24 h							23	4600000000	3300000000	0.942857
	B 24 h							10	2000000000
	A 48 h							23	4600000000
	B 48 h							10	2000000000
0.5	A 24 h							13	2600000000	2200000000	0.628571
	B 24 h							9	1800000000
	A 48 h							13	2600000000
	B 48 h							9	1800000000
1	A 24 h			4					80000	240000	6.85714e-05
	B 24 h			20					400000
	A 48 h			4					80000
	B 48 h			20					400000
2	A 24 h	20							4000	7300	2.08571e-06
	B 24 h	16							3200
	A 48 h	40							8000
	B 48 h	33							6600
4	A 24 h	0							0	1600	4.57143e-07
	B 24 h	1							200
	A 48 h	10							2000
	B 48 h	6							1200
8	A 24 h	0							0	0	0
	B 24 h	0							0
	A 48 h	0							0
	B 48 h	0							0
DA64010
Gentamicin										cfu/ml
mg/L		200	2000	20000	200000	2000000	20000000	200000000	cfu/ml	Average 48 h	Frequency
0	A 24 h							10	2000000000	3100000000	1
	B 24 h							21	4200000000
0.25	A 24 h							25	5000000000	3700000000	1.19355
	B 24 h							12	2400000000
	A 48 h							25	5000000000
	B 48 h							12	2400000000
0.5	A 24 h							16	3200000000	3000000000	0.967742
	B 24 h							14	2800000000
	A 48 h							16	3200000000
	B 48 h							14	2800000000
1	A 24 h				25				5000000	5000000	0.0016129
	B 24 h				25				5000000
	A 48 h				25				5000000
	B 48 h				25				5000000
2	A 24 h	85							17000	15400	4.96774e-06
	B 24 h	27							5400
	A 48 h	101							20200
	B 48 h	53							10600
4	A 24 h	3							600	4100	1.32258e-06
	B 24 h	3							600
	A 48 h	21							4200
	B 48 h	20							4000
8	A 24 h	0							0	0	0
	B 24 h	0							0
	A 48 h	0							0
	B 48 h	0							0
DA64044
Gentamicin										cfu/ml
mg/L		200	2000	20000	200000	2000000	20000000	200000000	cfu/ml	Average 48 h	Frequency
0	A 24 h							10	2000000000	1800000000	1
	B 24 h							8	1600000000
0.25	A 24 h							17	3400000000	2900000000	1.61111
	B 24 h							12	2400000000
	A 48 h							17	3400000000
	B 48 h							12	2400000000
0.5	A 24 h							15	3000000000	2800000000	1.55556
	B 24 h							13	2600000000
	A 48 h							15	3000000000
	B 48 h							13	2600000000
1	A 24 h			10					200000	190000	0.000105556
	B 24 h			9					180000
	A 48 h			10					200000
	B 48 h			9					180000
2	A 24 h	45							9000	9400	5.22222e-06
	B 24 h	49							9800
	A 48 h	45							9000
	B 48 h	49							9800
4	A 24 h	7							1400	1800	1e-06
	B 24 h	11							2200
	A 48 h	7							1400
	B 48 h	11							2200
8	A 24 h	0							0	0	0
	B 24 h	0							0
	A 48 h	0							0
	B 48 h	0							0
DA64058
Gentamicin										cfu/ml
mg/L		200	2000	20000	200000	2000000	20000000	200000000	cfu/ml	Average 48 h	Frequency
0	A 24 h							12	2400000000	3000000000	1
	B 24 h							18	3600000000
0.25	A 24 h							12	2400000000	2500000000	0.833333
	B 24 h							13	2600000000
	A 48 h							12	2400000000
	B 48 h							13	2600000000
0.5	A 24 h							18	3600000000	3300000000	1.1
	B 24 h							15	3000000000
	A 48 h							18	3600000000
	B 48 h							15	3000000000
1	A 24 h							5	1000000000	1200000000	0.4
	B 24 h							7	1400000000
	A 48 h							5	1000000000
	B 48 h							7	1400000000
2	A 24 h	13							2600	10200	3.4e-06
	B 24 h	31							6200
	A 48 h	50							10000
	B 48 h	52							10400
4	A 24 h	0							0	2000	6.66667e-07
	B 24 h	0							0
	A 48 h	10							2000
	B 48 h	10							2000
8	A 24 h	0							0	0	0
	B 24 h	0							0
	A 48 h	0							0
	B 48 h	0							0

## Sheet: 9 GEN PAP I II and III
			DA63154	Dilutions	0	-1		-2		-3		-4		-5		-6		cfu/ml
			concentrations [mg/L]	Replicate 1	2	1	2	1	2	1	2	1	2	1	2	1	2	Population	Frequency
			0	0		0		0		0		0		0		18	17	3500000000	1
			0.25	0		0		0		0		0		0		18	19	3700000000	1.05714
			0.5	0		0		0		0		0		0		16	15	3100000000	0.885714
			1	0		0		0		0		0		0		1	1	200000000	0.0571429
			2	0	0	0		0		0		0		0		0	0	0	0
			4	0	0	0		0		0		0		0		0	0	0	0
			8	0	0	0		0		0		0		0		0	0	0	0
			16	0		0		0		0		0		0		0		0	0
			32	0		0		0		0		0		0		0		0	0
			64	0		0		0		0		0		0		0		0	0
			DA63148	Dilutions	0	-1		-2		-3		-4		-5		-6		cfu/ml
			concentrations [mg/L]	Replicate 1	2	1	2	1	2	1	2	1	2	1	2	1	2	Population	Frequency
			0	0		0		0		0		0		0		17	17	3400000000	1
			0.25	0		0		0		0		0		0		15	12	2700000000	0.794118
			0.5	0		0		0		0		0		0		15	16	3100000000	0.911765
			1	0		0		0		0		0		0		1	1	200000000	0.0588235
			2	23	18	0		0		0		0		0		0	0	4100	1.20588e-06
			4	5	1	0		0		0		0		0		0	0	600	1.76471e-07
			8	1	2	0		0		0		0		0		0	0	300	8.82353e-08
			16	0		0		0		0		0		0		0		0	0
			32	0		0		0		0		0		0		0		0	0
			64	0		0		0		0		0		0		0		0	0
			DA63146	Dilutions	0	-1		-2		-3		-4		-5		-6		cfu/ml
			concentrations [mg/L]	Replicate 1	2	1	2	1	2	1	2	1	2	1	2	1	2	Population	Frequency
			0	0		0		0		0		0		0		22	21	4300000000	1
			0.25	0		0		0		0		0		0		22	20	4200000000	0.976744
			0.5	0		0		0		0		0		0		20	18	3800000000	0.883721
			1	0		0		0		0		0		0		1	1	200000000	0.0465116
			2	40	46	0		0		0		0		0		0		8600	2e-06
			4	22	20	0		0		0		0		0		0		4200	9.76744e-07
			8	0		0		0		0		0		0		0		0	0
			16	0		0		0		0		0		0		0		0	0
			32	0		0		0		0		0		0		0		0	0
			64	0		0		0		0		0		0		0		0	0
			DA63132	Dilutions	0	-1		-2		-3		-4		-5		-6		cfu/ml
			concentrations [mg/L]	Replicate 1	2	1	2	1	2	1	2	1	2	1	2	1	2	Population	Frequency
			0	0		0		0		0		0		0		18	17	3500000000	1
			0.25	0		0		0		0		0		0		17	15	3200000000	0.914286
			0.5	0		0		0		0		0		0		15	12	2700000000	0.771429
			1	0		0		0		0		0		0		1	1	200000000	0.0571429
			2	7	3	0		0		0		0		0		0	0	1000	2.85714e-07
			4	5	3	0		0		0		0		0		0	0	800	2.28571e-07
			8	0	0	0		0		0		0		0		0	0	0	0
			16	0		0		0		0		0		0		0		0	0
			32	0		0		0		0		0		0		0		0	0
			64	0		0		0		0		0		0		0		0	0
			DA63140	Dilutions	0	-1		-2		-3		-4		-5		-6		cfu/ml
			concentrations [mg/L]	Replicate 1	2	1	2	1	2	1	2	1	2	1	2	1	2	Population	Frequency
			0	0		0		0		0		0		0		19	20	3900000000	1
			0.25	0		0		0		0		0		0		16	15	3100000000	0.794872
			0.5	0		0		0		0		0		0		15	14	2900000000	0.74359
			1	0		0		0		0		0		0		1	1	200000000	0.0512821
			2	22	9	0		0		0		0		0		0	0	3100	7.94872e-07
			4	0	0	0		0		0		0		0		0	0	0	0
			8	0	0	0		0		0		0		0		0	0	0	0
			16	0		0		0		0		0		0		0		0	0
			32	0		0		0		0		0		0		0		0	0
			64	0		0		0		0		0		0		0		0	0
			DA63086	Dilutions	0	-1		-2		-3		-4		-5		-6		cfu/ml
			concentrations [mg/L]	Replicate 1	2	1	2	1	2	1	2	1	2	1	2	1	2	Population	Frequency
			0	0		0		0		0		0		0		25	25	5000000000	1
			0.25	0		0		0		0		0		0		24	23	4700000000	0.94
			0.5	0		0		0		0		0		0		4	5	900000000	0.18
			1	0		0		0		0		0		0		1	1	200000000	0.04
			2	1	2	0		0		0		0		0		0	0	300	6e-08
			4	0	0	0		0		0		0		0		0	0	0	0
			8	0	0	0		0		0		0		0		0	0	0	0
			16	0		0		0		0		0		0		0		0	0
			32	0		0		0		0		0		0		0		0	0
			64	0		0		0		0		0		0		0		0	0
			DA63090	Dilutions	0	-1		-2		-3		-4		-5		-6		cfu/ml
			concentrations [mg/L]	Replicate 1	2	1	2	1	2	1	2	1	2	1	2	1	2	Population	Frequency
			0	0		0		0		0		0		0		27	25	5200000000	1
			0.25	0		0		0		0		0		0		26	27	5300000000	1.01923
			0.5	0		0		0		0		0		0		25	26	5100000000	0.980769
			1	0		0		0		0		0		0		1	1	200000000	0.0384615
			2	25	30	0		0		0		0		0		0	0	5500	1.05769e-06
			4	0	0	0		0		0		0		0		0	0	0	0
			8	0	0	0		0		0		0		0		0	0	0	0
			16	0		0		0		0		0		0		0		0	0
			32	0		0		0		0		0		0		0		0	0
			64	0		0		0		0		0		0		0		0	0
			DA63144	Dilutions	0	-1		-2		-3		-4		-5		-6		cfu/ml
			concentrations [mg/L]	Replicate 1	2	1	2	1	2	1	2	1	2	1	2	1	2	Population	Frequency
			0	0		0		0		0		0		0		19	18	3700000000	1
			0.25	0		0		0		0		0		0		16	14	3000000000	0.810811
			0.5	0		0		0		0		0		0		0	0	0	0
			1	0		0		0		0		0		0		1	1	200000000	0.0540541
			2	9	6	0		0		0		0		0		0	0	1500	4.05405e-07
			4	0	0	0		0		0		0		0		0	0	0	0
			8	0	0	0		0		0		0		0		0	0	0	0
			16	0		0		0		0		0		0		0		0	0
			32	0		0		0		0		0		0		0		0	0
			64	0		0		0		0		0		0		0		0	0
			DA63118	Dilutions	0	-1		-2		-3		-4		-5		-6		cfu/ml
			concentrations [mg/L]	Replicate 1	2	1	2	1	2	1	2	1	2	1	2	1	2	Population	Frequency
			0	0		0		0		0		0		0		30	29	5900000000	1
			0.25	0		0		0		0		0		0		29	27	5600000000	0.949153
			0.5	0		0		0		0		0		0		27	25	5200000000	0.881356
			1	0		0		0		0		0		0		1	1	200000000	0.0338983
			2	12	2	0		0		0		0		0		0	0	1400	2.37288e-07
			4	4	4	0		0		0		0		0		0	0	800	1.35593e-07
			8	0	0	0		0		0		0		0		0	0	0	0
			16	0		0		0		0		0		0		0		0	0
			32	0		0		0		0		0		0		0		0	0
			64	0		0		0		0		0		0		0		0	0
			DA63068	Dilutions	0	-1		-2		-3		-4		-5		-6		cfu/ml
			concentrations [mg/L]	Replicate 1	2	1	2	1	2	1	2	1	2	1	2	1	2	Population	Frequency
			0	0		0		0		0		0		0		31	30	6100000000	1
			0.25	0		0		0		0		0		0		29	27	5600000000	0.918033
			0.5	0		0		0		0		0		0		15	12	2700000000	0.442623
			1	0		0		0		0		0		0		1	1	200000000	0.0327869
			2	3	8	0		0		0		0		0		0	0	1100	1.80328e-07
			4	0	0	0		0		0		0		0		0	0	0	0
			8	0	0	0		0		0		0		0		0	0	0	0
			16	0		0		0		0		0		0		0		0	0
			32	0		0		0		0		0		0		0		0	0
			64	0		0		0		0		0		0		0		0	0
			DA63072	Dilutions	0	-1		-2		-3		-4		-5		-6		cfu/ml
			concentrations [mg/L]	Replicate 1	2	1	2	1	2	1	2	1	2	1	2	1	2	Population	Frequency
			0	0		0		0		0		0		0		28	29	5700000000	1
			0.25	0		0		0		0		0		0		27	25	5200000000	0.912281
			0.5	0		0		0		0		0		0		24	23	4700000000	0.824561
			1	0		0		0		0		0		0		1	1	200000000	0.0350877
			2	41	27	0		0		0		0		0		0	0	6800	1.19298e-06
			4	1	21	0		0		0		0		0		0	0	2200	3.85965e-07
			8	0	0	0		0		0		0		0		0	0	0	0
			16	0		0		0		0		0		0		0		0	0
			32	0		0		0		0		0		0		0		0	0
			64	0		0		0		0		0		0		0		0	0
			DA63080	Dilutions	0	-1		-2		-3		-4		-5		-6		cfu/ml
			concentrations [mg/L]	Replicate 1	2	1	2	1	2	1	2	1	2	1	2	1	2	Population	Frequency
			0	0		0		0		0		0		0		18	19	3700000000	1
			0.25	0		0		0		0		0		0		16	19	3500000000	0.945946
			0.5	0		0		0		0		0		0		4	4	800000000	0.216216
			1	0		0		0		0		0		0		1	1	200000000	0.0540541
			2	70	60	0		0		0		0		0		0	0	13000	3.51351e-06
			4	52	31	0		0		0		0		0		0	0	8300	2.24324e-06
			8	0	0	0		0		0		0		0		0	0	0	0
			16	0		0		0		0		0		0		0		0	0
			32	0		0		0		0		0		0		0		0	0
			64	0		0		0		0		0		0		0		0	0
			DA63002	Dilutions	0	-1		-2		-3		-4		-5		-6		cfu/ml
			concentrations [mg/L]	Replicate 1	2	1	2	1	2	1	2	1	2	1	2	1	2	Population	Frequency
			0	0		0		0		0		0		0		22	21	4300000000	1
			0.25	0		0		0		0		0		0		21	22	4300000000	1
			0.5	0		0		0		0		0		0		5	6	1100000000	0.255814
			1	0		0		0		0		0		0		1	1	200000000	0.0465116
			2	1	1	0		0		0		0		0		0	0	200	4.65116e-08
			4	1	0	0		0		0		0		0		0	0	100	2.32558e-08
			8	0	0	0		0		0		0		0		0	0	0	0
			16	0		0		0		0		0		0		0		0	0
			32	0		0		0		0		0		0		0		0	0
			64	0		0		0		0		0		0		0		0	0
			DA63014	Dilutions	0	-1		-2		-3		-4		-5		-6		cfu/ml
			concentrations [mg/L]	Replicate 1	2	1	2	1	2	1	2	1	2	1	2	1	2	Population	Frequency
			0	0		0		0		0		0		0		21	19	4000000000	1
			0.25	0		0		0		0		0		0		21	19	4000000000	1
			0.5	0		0		0		0		0		0		20	18	3800000000	0.95
			1	0		0		0		0		0		0		1	1	200000000	0.05
			2	5	8	0		0		0		0		0		0	0	1300	3.25e-07
			4	0	0	0		0		0		0		0		0	0	0	0
			8	0	0	0		0		0		0		0		0	0	0	0
			16	0		0		0		0		0		0		0		0	0
			32	0		0		0		0		0		0		0		0	0
			64	0		0		0		0		0		0		0		0	0
			DA62976	Dilutions	0	-1		-2		-3		-4		-5		-6		cfu/ml
			concentrations [mg/L]	Replicate 1	2	1	2	1	2	1	2	1	2	1	2	1	2	Population	Frequency
			0	0		0		0		0		0		0		22	21	4300000000	1
			0.25	0		0		0		0		0		0		21	20	4100000000	0.953488
			0.5	0		0		0		0		0		0		20	20	4000000000	0.930233
			1	0		0		0		0		0		0		1	1	200000000	0.0465116
			2	10	7	0		0		0		0		0		0	0	1700	3.95349e-07
			4	0	0	0		0		0		0		0		0	0	0	0
			8	0	0	0		0		0		0		0		0	0	0	0
			16	0		0		0		0		0		0		0		0	0
			32	0		0		0		0		0		0		0		0	0
			64	0		0		0		0		0		0		0		0	0
			DA63062	Dilutions	0	-1		-2		-3		-4		-5		-6		cfu/ml
			concentrations [mg/L]	Replicate 1	2	1	2	1	2	1	2	1	2	1	2	1	2	Population	Frequency
			0	0		0		0		0		0		0		30	29	5900000000	1
			0.25	0		0		0		0		0		0		30	27	5700000000	0.966102
			0.5	0		0		0		0		0		0		26	25	5100000000	0.864407
			1	0		0		0		0		0		0		1	1	200000000	0.0338983
			2	5	11	0		0		0		0		0		0	0	1600	2.71186e-07
			4	0	0	0		0		0		0		0		0	0	0	0
			8	0	0	0		0		0		0		0		0	0	0	0
			16	0		0		0		0		0		0		0		0	0
			32	0		0		0		0		0		0		0		0	0
			64	0		0		0		0		0		0		0		0	0
			DA63038	Dilutions	0	-1		-2		-3		-4		-5		-6		cfu/ml
			concentrations [mg/L]	Replicate 1	2	1	2	1	2	1	2	1	2	1	2	1	2	Population	Frequency
			0	0		0		0		0		0		0		15	15	3000000000	1
			0.25	0		0		0		0		0		0		15	14	2900000000	0.966667
			0.5	0		0		0		0		0		0		17	18	3500000000	1.16667
			1	0		0		0		0		0		0		1	1	200000000	0.0666667
			2	2	5	0		0		0		0		0		0	0	700	2.33333e-07
			4	0	0	0		0		0		0		0		0	0	0	0
			8	0	0	0		0		0		0		0		0	0	0	0
			16	0		0		0		0		0		0		0		0	0
			32	0		0		0		0		0		0		0		0	0
			64	0		0		0		0		0		0		0		0	0
			DA63050	Dilutions	0	-1		-2		-3		-4		-5		-6		cfu/ml
			concentrations [mg/L]	Replicate 1	2	1	2	1	2	1	2	1	2	1	2	1	2	Population	Frequency
			0	0		0		0		0		0		0		22	22	4400000000	1
			0.25	0		0		0		0		0		0		20	21	4100000000	0.931818
			0.5	0		0		0		0		0		0		28	27	5500000000	1.25
			1	0		0		0		0		0		0		1	1	200000000	0.0454545
			2	10	7	0		0		0		0		0		0	0	1700	3.86364e-07
			4	2	10	0		0		0		0		0		0	0	1200	2.72727e-07
			8	0	0	0		0		0		0		0		0	0	0	0
			16	0		0		0		0		0		0		0		0	0
			32	0		0		0		0		0		0		0		0	0
			64	0		0		0		0		0		0		0		0	0
			DA62958	Dilutions	0	-1		-2		-3		-4		-5		-6		cfu/ml
			concentrations [mg/L]	Replicate 1	2	1	2	1	2	1	2	1	2	1	2	1	2	Population	Frequency
			0	0		0		0		0		0		0		23	21	4400000000	1
			0.25	0		0		0		0		0		0		20	20	4000000000	0.909091
			0.5	0		0		0		0		0		0		17	16	3300000000	0.75
			1	0		0		0		0		0		0		1	1	200000000	0.0454545
			2	6	8	0		0		0		0		0		0	0	1400	3.18182e-07
			4	1	0	0		0		0		0		0		0	0	100	2.27273e-08
			8	0	0	0		0		0		0		0		0	0	0	0
			16	0		0		0		0		0		0		0		0	0
			32	0		0		0		0		0		0		0		0	0
			64	0		0		0		0		0		0		0		0	0
			DA63058	Dilutions	0	-1		-2		-3		-4		-5		-6		cfu/ml
			concentrations [mg/L]	Replicate 1	2	1	2	1	2	1	2	1	2	1	2	1	2	Population	Frequency
			0	0		0		0		0		0		0		22	20	4200000000	1
			0.25	0		0		0		0		0		0		21	20	4100000000	0.97619
			0.5	0		0		0		0		0		0		19	19	3800000000	0.904762
			1	0		0		0		0		0		0		1	1	200000000	0.047619
			2	11	10	0		0		0		0		0		0	0	2100	5e-07
			4	0	0	0		0		0		0		0		0	0	0	0
			8	0	0	0		0		0		0		0		0	0	0	0
			16	0		0		0		0		0		0		0		0	0
			32	0		0		0		0		0		0		0		0	0
			64	0		0		0		0		0		0		0		0	0
			DA63060	Dilutions	0	-1		-2		-3		-4		-5		-6		cfu/ml
			concentrations [mg/L]	Replicate 1	2	1	2	1	2	1	2	1	2	1	2	1	2	Population	Frequency
			0	0		0		0		0		0		0		31	30	6100000000	1
			0.25	0		0		0		0		0		0		30	30	6000000000	0.983607
			0.5	0		0		0		0		0		0		27	25	5200000000	0.852459
			1	0		0		0		0		0		0		1	1	200000000	0.0327869
			2	26	27	0		0		0		0		0		0	0	5300	8.68852e-07
			4	17	18	0		0		0		0		0		0	0	3500	5.7377e-07
			8	0	0	0		0		0		0		0		0	0	0	0
			16	0		0		0		0		0		0		0		0	0
			32	0		0		0		0		0		0		0		0	0
			64	0		0		0		0		0		0		0		0	0
			DA62986	Dilutions	0	-1		-2		-3		-4		-5		-6		cfu/ml
			concentrations [mg/L]	Replicate 1	2	1	2	1	2	1	2	1	2	1	2	1	2	Population	Frequency
			0	0		0		0		0		0		0		20	21	4100000000	1
			0.25	0		0		0		0		0		0		20	19	3900000000	0.95122
			0.5	0		0		0		0		0		0		5	3	800000000	0.195122
			1	0		0		0		0		0		0		1	1	200000000	0.0487805
			2	6	5	0		0		0		0		0		0	0	1100	2.68293e-07
			4	0	0	0		0		0		0		0		0	0	0	0
			8	0	0	0		0		0		0		0		0	0	0	0
			16	0		0		0		0		0		0		0		0	0
			32	0		0		0		0		0		0		0		0	0
			64	0		0		0		0		0		0		0		0	0
			DA63004	Dilutions	0	-1		-2		-3		-4		-5		-6		cfu/ml
			concentrations [mg/L]	Replicate 1	2	1	2	1	2	1	2	1	2	1	2	1	2	Population	Frequency
			0	0		0		0		0		0		0		21	20	4100000000	1
			0.25	0		0		0		0		0		0		20	19	3900000000	0.95122
			0.5	0		0		0		0		0		0		1	0	100000000	0.0243902
			1	0		0		0		0		0		0		1	1	200000000	0.0487805
			2	4	2	0		0		0		0		0		0	0	600	1.46341e-07
			4	1	4	0		0		0		0		0		0	0	500	1.21951e-07
			8	0	0	0		0		0		0		0		0	0	0	0
			16	0		0		0		0		0		0		0		0	0
			32	0		0		0		0		0		0		0		0	0
			64	0		0		0		0		0		0		0		0	0
			DA62962	Dilutions	0	-1		-2		-3		-4		-5		-6		cfu/ml
			concentrations [mg/L]	Replicate 1	2	1	2	1	2	1	2	1	2	1	2	1	2	Population	Frequency
			0	0		0		0		0		0		0		22	21	4300000000	1
			0.25	0		0		0		0		0		0		18	18	3600000000	0.837209
			0.5	0		0		0		0		0		0		18	17	3500000000	0.813953
			1	0		0		0		0		0		0		1	1	200000000	0.0465116
			2	6	8	0		0		0		0		0		0	0	1400	3.25581e-07
			4	1	1	0		0		0		0		0		0	0	200	4.65116e-08
			8	0	0	0		0		0		0		0		0	0	0	0
			16	0		0		0		0		0		0		0		0	0
			32	0		0		0		0		0		0		0		0	0
			64	0		0		0		0		0		0		0		0	0
			DA62960	Dilutions	0	-1		-2		-3		-4		-5		-6		cfu/ml
			concentrations [mg/L]	Replicate 1	2	1	2	1	2	1	2	1	2	1	2	1	2	Population	Frequency
			0	0		0		0		0		0		0		25	24	4900000000	1
			0.25	0		0		0		0		0		0		20	20	4000000000	0.816327
			0.5	0		0		0		0		0		0		18	20	3800000000	0.77551
			1	0		0		0		0		0		0		1	1	200000000	0.0408163
			2	10	9	0		0		0		0		0		0	0	1900	3.87755e-07
			4	6	5	0		0		0		0		0		0	0	1100	2.2449e-07
			8	0	0	0		0		0		0		0		0	0	0	0
			16	0		0		0		0		0		0		0		0	0
			32	0		0		0		0		0		0		0		0	0
			64	0		0		0		0		0		0		0		0	0
			DA63010	Dilutions	0	-1		-2		-3		-4		-5		-6		cfu/ml
			concentrations [mg/L]	Replicate 1	2	1	2	1	2	1	2	1	2	1	2	1	2	Population	Frequency
			0	0		0		0		0		0		0		25	24	4900000000	1
			0.25	0		0		0		0		0		0		24	23	4700000000	0.959184
			0.5	0		0		0		0		0		0		4	3	700000000	0.142857
			1	0		0		0		0		0		0		1	1	200000000	0.0408163
			2	7	2	0		0		0		0		0		0	0	900	1.83673e-07
			4	0	0	0		0		0		0		0		0	0	0	0
			8	0	0	0		0		0		0		0		0	0	0	0
			16	0		0		0		0		0		0		0		0	0
			32	0		0		0		0		0		0		0		0	0
			64	0		0		0		0		0		0		0		0	0
			DA62918	Dilutions	0	-1		-2		-3		-4		-5		-6		cfu/ml
			concentrations [mg/L]	Replicate 1	2	1	2	1	2	1	2	1	2	1	2	1	2	Population	Frequency
			0	0		0		0		0		0		0		30	27	5700000000	1
			0.25	0		0		0		0		0		0		27	27	5400000000	0.947368
			0.5	0		0		0		0		0		0		18	17	3500000000	0.614035
			1	0		0		0		0		0		0		1	1	200000000	0.0350877
			2	11	6	0		0		0		0		0		0	0	1700	2.98246e-07
			4	2	3	0		0		0		0		0		0	0	500	8.77193e-08
			8	0	0	0		0		0		0		0		0	0	0	0
			16	0		0		0		0		0		0		0		0	0
			32	0		0		0		0		0		0		0		0	0
			64	0		0		0		0		0		0		0		0	0
			DA62920	Dilutions	0	-1		-2		-3		-4		-5		-6		cfu/ml
			concentrations [mg/L]	Replicate 1	2	1	2	1	2	1	2	1	2	1	2	1	2	Population	Frequency
			0	0		0		0		0		0		0		28	26	5400000000	1
			0.25	0		0		0		0		0		0		26	27	5300000000	0.981481
			0.5	0		0		0		0		0		0		20	21	4100000000	0.759259
			1	0		0		0		0		0		0		1	1	200000000	0.037037
			2	9	8	0		0		0		0		0		0	0	1700	3.14815e-07
			4	2	1	0		0		0		0		0		0	0	300	5.55556e-08
			8	0	0	0		0		0		0		0		0	0	0	0
			16	0		0		0		0		0		0		0		0	0
			32	0		0		0		0		0		0		0		0	0
			64	0		0		0		0		0		0		0		0	0
			DA62996	Dilutions	0	-1		-2		-3		-4		-5		-6		cfu/ml
			concentrations [mg/L]	Replicate 1	2	1	2	1	2	1	2	1	2	1	2	1	2	Population	Frequency
			0	0		0		0		0		0		0		18	19	3700000000	1
			0.25	0		0		0		0		0		0		18	17	3500000000	0.945946
			0.5	0		0		0		0		0		0		15	15	3000000000	0.810811
			1	0		0		0		0		0		0		1	1	200000000	0.0540541
			2	6	2	0		0		0		0		0		0	0	800	2.16216e-07
			4	4	2	0		0		0		0		0		0	0	600	1.62162e-07
			8	0	0	0		0		0		0		0		0	0	0	0
			16	0		0		0		0		0		0		0		0	0
			32	0		0		0		0		0		0		0		0	0
			64	0		0		0		0		0		0		0		0	0
			DA62938	Dilutions	0	-1		-2		-3		-4		-5		-6		cfu/ml
			concentrations [mg/L]	Replicate 1	2	1	2	1	2	1	2	1	2	1	2	1	2	Population	Frequency
			0	0		0		0		0		0		0		18	19	3700000000	1
			0.25	0		0		0		0		0		0		17	17	3400000000	0.918919
			0.5	0		0		0		0		0		0		15	15	3000000000	0.810811
			1	0		0		0		0		0		0		1	1	200000000	0.0540541
			2	22	23	0		0		0		0		0		0	0	4500	1.21622e-06
			4	5	11	0		0		0		0		0		0	0	1600	4.32432e-07
			8	0	0	0		0		0		0		0		0	0	0	0
			16	0		0		0		0		0		0		0		0	0
			32	0		0		0		0		0		0		0		0	0
			64	0		0		0		0		0		0		0		0	0
			DA62896	Dilutions	0	-1		-2		-3		-4		-5		-6		cfu/ml
			concentrations [mg/L]	Replicate 1	2	1	2	1	2	1	2	1	2	1	2	1	2	Population	Frequency
			0	0		0		0		0		0		0		21	20	4100000000	1
			0.25	0		0		0		0		0		0		20	19	3900000000	0.95122
			0.5	0		0		0		0		0		0		18	17	3500000000	0.853659
			1	0		0		0		0		0		0		1	1	200000000	0.0487805
			2	1	9	0		0		0		0		0		0	0	1000	2.43902e-07
			4	0	0	0		0		0		0		0		0	0	0	0
			8	0	0	0		0		0		0		0		0	0	0	0
			16	0		0		0		0		0		0		0		0	0
			32	0		0		0		0		0		0		0		0	0
			64	0		0		0		0		0		0		0		0	0
			DA62908	Dilutions	0	-1		-2		-3		-4		-5		-6		cfu/ml
			concentrations [mg/L]	Replicate 1	2	1	2	1	2	1	2	1	2	1	2	1	2	Population	Frequency
			0	0		0		0		0		0		0		27	25	5200000000	1
			0.25	0		0		0		0		0		0		25	26	5100000000	0.980769
			0.5	0		0		0		0		0		0		20	19	3900000000	0.75
			1	0		0		0		0		0		0		1	1	200000000	0.0384615
			2	11	6	0		0		0		0		0		0	0	1700	3.26923e-07
			4	0	0	0		0		0		0		0		0	0	0	0
			8	0	0	0		0		0		0		0		0	0	0	0
			16	0		0		0		0		0		0		0		0	0
			32	0		0		0		0		0		0		0		0	0
			64	0		0		0		0		0		0		0		0	0
			DA62924	Dilutions	0	-1		-2		-3		-4		-5		-6		cfu/ml
			concentrations [mg/L]	Replicate 1	2	1	2	1	2	1	2	1	2	1	2	1	2	Population	Frequency
			0	0		0		0		0		0		0		29	28	5700000000	1
			0.25	0		0		0		0		0		0		29	30	5900000000	1.03509
			0.5	0		0		0		0		0		0		15	16	3100000000	0.54386
			1	0		0		0		0		0		0		1	1	200000000	0.0350877
			2	5	5	0		0		0		0		0		0	0	1000	1.75439e-07
			4	5	2	0		0		0		0		0		0	0	700	1.22807e-07
			8	0	0	0		0		0		0		0		0	0	0	0
			16	0		0		0		0		0		0		0		0	0
			32	0		0		0		0		0		0		0		0	0
			64	0		0		0		0		0		0		0		0	0
			DA62932	Dilutions	0	-1		-2		-3		-4		-5		-6		cfu/ml
			concentrations [mg/L]	Replicate 1	2	1	2	1	2	1	2	1	2	1	2	1	2	Population	Frequency
			0	0		0		0		0		0		0		23	22	4500000000	1
			0.25	0		0		0		0		0		0		21	22	4300000000	0.955556
			0.5	0		0		0		0		0		0		20	18	3800000000	0.844444
			1	0		0		0		0		0		0		1	1	200000000	0.0444444
			2	4	5	0		0		0		0		0		0	0	900	2e-07
			4	0	0	0		0		0		0		0		0	0	0	0
			8	0	0	0		0		0		0		0		0	0	0	0
			16	0		0		0		0		0		0		0		0	0
			32	0		0		0		0		0		0		0		0	0
			64	0		0		0		0		0		0		0		0	0
			DA62934	Dilutions	0	-1		-2		-3		-4		-5		-6		cfu/ml
			concentrations [mg/L]	Replicate 1	2	1	2	1	2	1	2	1	2	1	2	1	2	Population	Frequency
			0	0		0		0		0		0		0		20	19	3900000000	1
			0.25	0		0		0		0		0		0		21	17	3800000000	0.974359
			0.5	0		0		0		0		0		0		17	17	3400000000	0.871795
			1	0		0		0		0		0		0		1	1	200000000	0.0512821
			2	13	8	0		0		0		0		0		0	0	2100	5.38462e-07
			4	0	0	0		0		0		0		0		0	0	0	0
			8	0	0	0		0		0		0		0		0	0	0	0
			16	0		0		0		0		0		0		0		0	0
			32	0		0		0		0		0		0		0		0	0
			64	0		0		0		0		0		0		0		0	0
			DA62940	Dilutions	0	-1		-2		-3		-4		-5		-6		cfu/ml
			concentrations [mg/L]	Replicate 1	2	1	2	1	2	1	2	1	2	1	2	1	2	Population	Frequency
			0	0		0		0		0		0		0		21	20	4100000000	1
			0.25	0		0		0		0		0		0		20	19	3900000000	0.95122
			0.5	0		0		0		0		0		0		17	16	3300000000	0.804878
			1	0		0		0		0		0		0		1	1	200000000	0.0487805
			2	10	5	0		0		0		0		0		0	0	1500	3.65854e-07
			4	0	0	0		0		0		0		0		0	0	0	0
			8	0	0	0		0		0		0		0		0	0	0	0
			16	0		0		0		0		0		0		0		0	0
			32	0		0		0		0		0		0		0		0	0
			64	0		0		0		0		0		0		0		0	0
			DA62948	Dilutions	0	-1		-2		-3		-4		-5		-6		cfu/ml
			concentrations [mg/L]	Replicate 1	2	1	2	1	2	1	2	1	2	1	2	1	2	Population	Frequency
			0	0		0		0		0		0		0		22	21	4300000000	1
			0.25	0		0		0		0		0		0		20	21	4100000000	0.953488
			0.5	0		0		0		0		0		0		18	19	3700000000	0.860465
			1	0		0		0		0		0		0		1	1	200000000	0.0465116
			2	5	4	0		0		0		0		0		0	0	900	2.09302e-07
			4	0	0	0		0		0		0		0		0	0	0	0
			8	0	0	0		0		0		0		0		0	0	0	0
			16	0		0		0		0		0		0		0		0	0
			32	0		0		0		0		0		0		0		0	0
			64	0		0		0		0		0		0		0		0	0
			DA62902	Dilutions	0	-1		-2		-3		-4		-5		-6		cfu/ml
			concentrations [mg/L]	Replicate 1	2	1	2	1	2	1	2	1	2	1	2	1	2	Population	Frequency
			0	0		0		0		0		0		0		28	26	5400000000	1
			0.25	0		0		0		0		0		0		26	26	5200000000	0.962963
			0.5	0		0		0		0		0		0		20	20	4000000000	0.740741
			1	0		0		0		0		0		0		1	1	200000000	0.037037
			2	19	16	0		0		0		0		0		0	0	3500	6.48148e-07
			4	2	1	0		0		0		0		0		0	0	300	5.55556e-08
			8	0	0	0		0		0		0		0		0	0	0	0
			16	0		0		0		0		0		0		0		0	0
			32	0		0		0		0		0		0		0		0	0
			64	0		0		0		0		0		0		0		0	0
			DA62900	Dilutions	0	-1		-2		-3		-4		-5		-6		cfu/ml
			concentrations [mg/L]	Replicate 1	2	1	2	1	2	1	2	1	2	1	2	1	2	Population	Frequency
			0	0		0		0		0		0		0		33	31	6400000000	1
			0.25	0		0		0		0		0		0		33	32	6500000000	1.01562
			0.5	0		0		0		0		0		0		20	21	4100000000	0.640625
			1	0		0		0		0		0		0		1	1	200000000	0.03125
			2	12	10	0		0		0		0		0		0	0	2200	3.4375e-07
			4	3	4	0		0		0		0		0		0	0	700	1.09375e-07
			8	0	0	0		0		0		0		0		0	0	0	0
			16	0		0		0		0		0		0		0		0	0
			32	0		0		0		0		0		0		0		0	0
			64	0		0		0		0		0		0		0		0	0
			DA62926	Dilutions	0	-1		-2		-3		-4		-5		-6		cfu/ml
			concentrations [mg/L]	Replicate 1	2	1	2	1	2	1	2	1	2	1	2	1	2	Population	Frequency
			0	0		0		0		0		0		0		15	16	3100000000	1
			0.25	0		0		0		0		0		0		16	16	3200000000	1.03226
			0.5	0		0		0		0		0		0		12	11	2300000000	0.741935
			1	0		0		0		0		0		0		1	1	200000000	0.0645161
			2	1	0	0		0		0		0		0		0	0	100	3.22581e-08
			4	1	2	0		0		0		0		0		0	0	300	9.67742e-08
			8	0	0	0		0		0		0		0		0	0	0	0
			16	0		0		0		0		0		0		0		0	0
			32	0		0		0		0		0		0		0		0	0
			64	0		0		0		0		0		0		0		0	0
			DA62928	Dilutions	0	-1		-2		-3		-4		-5		-6		cfu/ml
			concentrations [mg/L]	Replicate 1	2	1	2	1	2	1	2	1	2	1	2	1	2	Population	Frequency
			0	0		0		0		0		0		0		23	22	4500000000	1
			0.25	0		0		0		0		0		0		23	21	4400000000	0.977778
			0.5	0		0		0		0		0		0		20	19	3900000000	0.866667
			1	0		0		0		0		0		0		1	1	200000000	0.0444444
			2	1	0	0		0		0		0		0		0	0	100	2.22222e-08
			4	1	2	0		0		0		0		0		0	0	300	6.66667e-08
			8	0	0	0		0		0		0		0		0	0	0	0
			16	0		0		0		0		0		0		0		0	0
			32	0		0		0		0		0		0		0		0	0
			64	0		0		0		0		0		0		0		0	0
			DA62904	Dilutions	0	-1		-2		-3		-4		-5		-6		cfu/ml
			concentrations [mg/L]	Replicate 1	2	1	2	1	2	1	2	1	2	1	2	1	2	Population	Frequency
			0	0		0		0		0		0		0		29	25	5400000000	1
			0.25	0		0		0		0		0		0		29	30	5900000000	1.09259
			0.5	0		0		0		0		0		0		12	15	2700000000	0.5
			1	0		0		0		0		0		0		0		0	0
			2	3	3	0		0		0		0		0		0	0	600	1.11111e-07
			4	1	1	0		0		0		0		0		0	0	200	3.7037e-08
			8	0	0	0		0		0		0		0		0	0	0	0
			16	0		0		0		0		0		0		0		0	0
			32	0		0		0		0		0		0		0		0	0
			64	0		0		0		0		0		0		0		0	0
			DA62890	Dilutions	0	-1		-2		-3		-4		-5		-6		cfu/ml
			concentrations [mg/L]	Replicate 1	2	1	2	1	2	1	2	1	2	1	2	1	2	Population	Frequency
			0	0		0		0		0		0		0		15	20	3500000000	1
			0.25	0		0		0		0		0		0		15	20	3500000000	1
			0.5	0		0		0		0		0		0		0	0	0	0
			1	7	7	0		0		0		0		4	7	0		1.10001e+08	0.031429
			2	2	4	0		0		0		0		0		0		600	1.71429e-07
			4	3	2	0		0		0		0		0		0		500	1.42857e-07
			8	0		0		0		0		0		0		0		0	0
			16	0		0		0		0		0		0		0		0	0
			32	0		0		0		0		0		0		0		0	0
			64	0		0		0		0		0		0		0		0	0
			DA62974	Dilutions	0	-1		-2		-3		-4		-5		-6		cfu/ml
			concentrations [mg/L]	Replicate 1	2	1	2	1	2	1	2	1	2	1	2	1	2	Population	Frequency
			0	0		0		0		0		0		0		17	15	3200000000	1
			0.25	6	7	0		0		0		0		0		0	0	1300	4.0625e-07
			0.5	5	5	0		0		0		0		0		0	0	1000	3.125e-07
			1	3	0	0		0		0	0	0		0	0	0		300	9.375e-08
			2	4	2	0		0		0		0		0		0		600	1.875e-07
			4	2	2	0		0		0		0		0		0		400	1.25e-07
			8	0		0		0		0		0		0		0		0	0
			16	0		0		0		0		0		0		0		0	0
			32	0		0		0		0		0		0		0		0	0
			64	0		0		0		0		0		0		0		0	0
			DA62978	Dilutions	0	-1		-2		-3		-4		-5		-6		cfu/ml
			concentrations [mg/L]	Replicate 1	2	1	2	1	2	1	2	1	2	1	2	1	2	Population	Frequency
			0	0		0		0		0		0		0				NA	NA
			0.25	0		0		0		0		0		0				NA	NA
			0.5	0		0		0		0		0		0				NA	NA
			1	0		0		0		0		0		0	0			NA	NA
			2	0	0	0		0		0		0		0				NA	NA
			4	0		0		0		0		0		0				NA	NA
			8	0		0		0		0		0		0		0		NA	NA
			16	0		0		0		0		0		0		0		NA	NA
			32	0		0		0		0		0		0		0		NA	NA
			64	0		0		0		0		0		0		0		NA	NA
			DA62998	Dilutions	0	-1		-2		-3		-4		-5		-6		cfu/ml
			concentrations [mg/L]	Replicate 1	2	1	2	1	2	1	2	1	2	1	2	1	2	Population	Frequency
			0	0		0		0		0		0		0		10	12	2200000000	1
			0.25	0		0		0		0		0		0		13	12	2500000000	1.13636
			0.5	0		0		0		0		0		0		10	10	2000000000	0.909091
			1	0	1	0		0		0		0		0	0	0		100	4.54545e-08
			2	1	0	0		0		0		0		0		0		100	4.54545e-08
			4	0		0		0		0		0		0		0		0	0
			8	0		0		0		0		0		0		0		0	0
			16	0		0		0		0		0		0		0		0	0
			32	0		0		0		0		0		0		0		0	0
			64	0		0		0		0		0		0		0		0	0
			DA63020	Dilutions	0	-1		-2		-3		-4		-5		-6		cfu/ml
			concentrations [mg/L]	Replicate 1	2	1	2	1	2	1	2	1	2	1	2	1	2	Population	Frequency
			0	0		0		0		0		0		0		13	12	2500000000	1
			0.25	3	3	0		0		0		0		0		0	0	600	2.4e-07
			0.5	3	3	0		0		0		0		0		0	0	600	2.4e-07
			1	1	0	0		0		0		0		0		0		100	4e-08
			2	2	2	0		0		0		0		0		0		400	1.6e-07
			4	1	2	0		0		0		0		0		0		300	1.2e-07
			8	0		0		0		0		0		0		0		0	0
			16	0		0		0		0		0		0		0		0	0
			32	0		0		0		0		0		0		0		0	0
			64	0		0		0		0		0		0		0		0	0
			DA63032	Dilutions	0	-1		-2		-3		-4		-5		-6		cfu/ml
			concentrations [mg/L]	Replicate 1	2	1	2	1	2	1	2	1	2	1	2	1	2	Population	Frequency
			0	0		0		0		0		0		0		17	19	3600000000	1
			0.25	0		0		0		0		0		0		12	10	2200000000	0.611111
			0.5	7	9	0		0		0		0		0	0	0	0	1600	4.44444e-07
			1	1	0	0		0		0		0		0	0	0		100	2.77778e-08
			2	1	2	0		0		0		0		0		0		300	8.33333e-08
			4	0		0		0		0		0		0		0		0	0
			8	0		0		0		0		0		0		0		0	0
			16	0		0		0		0		0		0		0		0	0
			32	0		0		0		0		0		0		0		0	0
			64	0		0		0		0		0		0		0		0	0
			DA63036	Dilutions	0	-1		-2		-3		-4		-5		-6		cfu/ml
			concentrations [mg/L]	Replicate 1	2	1	2	1	2	1	2	1	2	1	2	1	2	Population	Frequency
			0	0		0		0		0		0		0		15	13	2800000000	1
			0.25	0		0		0		0		0		0		6	6	1200000000	0.428571
			0.5	0		0		0		0		0		0		2	2	400000000	0.142857
			1	0		0		0		7	9	0		0	0	0		1600000	0.000571429
			2	8	6	0		0		0		0		0		0		1400	5e-07
			4	3	2	0		0		0		0		0		0		500	1.78571e-07
			8	0		0		0		0		0		0		0		0	0
			16	0		0		0		0		0		0		0		0	0
			32	0		0		0		0		0		0		0		0	0
			64	0		0		0		0		0		0		0		0	0
			DA63048	Dilutions	0	-1		-2		-3		-4		-5		-6		cfu/ml
			concentrations [mg/L]	Replicate 1	2	1	2	1	2	1	2	1	2	1	2	1	2	Population	Frequency
			0	0		0		0		0		0		0		10	15	2500000000	1
			0.25	4	4	0		0		0		0		0		0	0	800	3.2e-07
			0.5	3	0	0		0		0		0		0		0	0	300	1.2e-07
			1	1	0	0		0		0		0		0	0	0		100	4e-08
			2	0	1	0		0		0		0		0		0		100	4e-08
			4	0	0	0		0		0		0		0		0		0	0
			8	0		0		0		0		0		0		0		0	0
			16	0		0		0		0		0		0		0		0	0
			32	0		0		0		0		0		0		0		0	0
			64	0		0		0		0		0		0		0		0	0
			DA63056	Dilutions	0	-1		-2		-3		-4		-5		-6		cfu/ml
			concentrations [mg/L]	Replicate 1	2	1	2	1	2	1	2	1	2	1	2	1	2	Population	Frequency
			0	0		0		0		0		0		0		10	13	2300000000	1
			0.25	0		0		0		0		0		0		6	7	1300000000	0.565217
			0.5	0		0		0		0		0		0		2	1	300000000	0.130435
			1	1	1	0		0		0		0		0	0	0		200	8.69565e-08
			2	0	0	0		0		0		0		0		0		0	0
			4	0	0	0		0		0		0		0		0		0	0
			8	0		0		0		0		0		0		0		0	0
			16	0		0		0		0		0		0		0		0	0
			32	0		0		0		0		0		0		0		0	0
			64	0		0		0		0		0		0		0		0	0
			DA63074	Dilutions	0	-1		-2		-3		-4		-5		-6		cfu/ml
			concentrations [mg/L]	Replicate 1	2	1	2	1	2	1	2	1	2	1	2	1	2	Population	Frequency
			0	0		0		0		0		0		0		14	15	2900000000	1
			0.25	0		0		0		0		0		0		14	15	2900000000	1
			0.5	0		0		0		0		0		0		5	5	1000000000	0.344828
			1	2	2	0		0		0		0		0	0	0		400	1.37931e-07
			2	0	0	0		0		0		0		0		0		0	0
			4	0	0	0		0		0		0		0		0		0	0
			8	0		0		0		0		0		0		0		0	0
			16	0		0		0		0		0		0		0		0	0
			32	0		0		0		0		0		0		0		0	0
			64	0		0		0		0		0		0		0		0	0
			DA63188	Dilutions	0	-1		-2		-3		-4		-5		-6		cfu/ml
			concentrations [mg/L]	Replicate 1	2	1	2	1	2	1	2	1	2	1	2	1	2	Population	Frequency
			0	0		0		0		0		0		0		15	18	3300000000	1
			0.25	0		0		0		0		0		0		15	18	3300000000	1
			0.5	0		0		0		0		0		0		15	18	3300000000	1
			1	7	7	0		0		0		0		0	0	0		1400	4.24242e-07
			2	5	3	0		0		0		0		0		0		800	2.42424e-07
			4	3	1	0		0		0		0		0		0		400	1.21212e-07
			8	0		0		0		0		0		0		0		0	0
			16	0		0		0		0		0		0		0		0	0
			32	0		0		0		0		0		0		0		0	0
			64	0		0		0		0		0		0		0		0	0
			DA63196	Dilutions	0	-1		-2		-3		-4		-5		-6		cfu/ml
			concentrations [mg/L]	Replicate 1	2	1	2	1	2	1	2	1	2	1	2	1	2	Population	Frequency
			0	0		0		0		0		0		0		12	12	2400000000	1
			0.25	0		0		0		0		0		0		4	4	800000000	0.333333
			0.5	0		0		0		0		0		0		2	1	300000000	0.125
			1	5	5	0		0		0		0		0	0	0		1000	4.16667e-07
			2	2	2	0		0		0		0		0		0		400	1.66667e-07
			4	1	1	0		0		0		0		0		0		200	8.33333e-08
			8	0		0		0		0		0		0		0		0	0
			16	0		0		0		0		0		0		0		0	0
			32	0		0		0		0		0		0		0		0	0
			64	0		0		0		0		0		0		0		0	0
			DA63200	Dilutions	0	-1		-2		-3		-4		-5		-6		cfu/ml
			concentrations [mg/L]	Replicate 1	2	1	2	1	2	1	2	1	2	1	2	1	2	Population	Frequency
			0	0		0		0		0		0		0		12	16	2800000000	1
			0.25	0		0		0		0		0		0		12	16	2800000000	1
			0.5	0		0		0		0		0		0		12	16	2800000000	1
			1	7	6	0		0		0		0		0	0	0		1300	4.64286e-07
			2	5	5	0		0		0		0		0		0		1000	3.57143e-07
			4	3	2	0		0		0		0		0		0		500	1.78571e-07
			8	0		0		0		0		0		0		0		0	0
			16	0		0		0		0		0		0		0		0	0
			32	0		0		0		0		0		0		0		0	0
			64	0		0		0		0		0		0		0		0	0
			DA63254	Dilutions	0	-1		-2		-3		-4		-5		-6		cfu/ml
			concentrations [mg/L]	Replicate 1	2	1	2	1	2	1	2	1	2	1	2	1	2	Population	Frequency
			0	0		0		0		0		0		0		14	14	2800000000	1
			0.25	0		0		0		0		0		0		13	14	2700000000	0.964286
			0.5	0		0		0		0		0		0		14	13	2700000000	0.964286
			1	8	7	0		0		0		0		0	0	0		1500	5.35714e-07
			2	4	4	0		0		0		0		0		0		800	2.85714e-07
			4	2	2	0		0		0		0		0		0		400	1.42857e-07
			8	0		0		0		0		0		0		0		0	0
			16	0		0		0		0		0		0		0		0	0
			32	0		0		0		0		0		0		0		0	0
			64	0		0		0		0		0		0		0		0	0
			DA63260	Dilutions	0	-1		-2		-3		-4		-5		-6		cfu/ml
			concentrations [mg/L]	Replicate 1	2	1	2	1	2	1	2	1	2	1	2	1	2	Population	Frequency
			0	0		0		0		0		0		0		11	12	2300000000	1
			0.25	0		0		0		0		0		0		4	5	900000000	0.391304
			0.5	0		0		0		0		0		0		1	1	200000000	0.0869565
			1	6	4	0		0		0		0		0	0	0		1000	4.34783e-07
			2	2	2	0		0		0		0		0		0		400	1.73913e-07
			4	0	0	0		0		0		0		0		0		0	0
			8	0		0		0		0		0		0		0		0	0
			16	0		0		0		0		0		0		0		0	0
			32	0		0		0		0		0		0		0		0	0
			64	0		0		0		0		0		0		0		0	0
			DA63266	Dilutions	0	-1		-2		-3		-4		-5		-6		cfu/ml
			concentrations [mg/L]	Replicate 1	2	1	2	1	2	1	2	1	2	1	2	1	2	Population	Frequency
			0	0		0		0		0		0		0		12	13	2500000000	1
			0.25	0		0		0		0		0		0		12	11	2300000000	0.92
			0.5	0		0		0		0		0		0		12	12	2400000000	0.96
			1	6	6	0		0		0		0		0	0	0		1200	4.8e-07
			2	3	2	0		0		0		0		0		0		500	2e-07
			4	1	1	0		0		0		0		0		0		200	8e-08
			8	0		0		0		0		0		0		0		0	0
			16	0		0		0		0		0		0		0		0	0
			32	0		0		0		0		0		0		0		0	0
			64	0		0		0		0		0		0		0		0	0
			DA63302	Dilutions	0	-1		-2		-3		-4		-5		-6		cfu/ml
			concentrations [mg/L]	Replicate 1	2	1	2	1	2	1	2	1	2	1	2	1	2	Population	Frequency
			0	0		0		0		0		0		0		12	13	2500000000	1
			0.25	0		0		0		0		0		0		13	14	2700000000	1.08
			0.5	0		0		0		0		0		0		13	12	2500000000	1
			1	9	10	0		0		0		0		0	0	0		1900	7.6e-07
			2	4	5	0		0		0		0		0		0		900	3.6e-07
			4	2	2	0		0		0		0		0		0		400	1.6e-07
			8	0		0		0		0		0		0		0		0	0
			16	0		0		0		0		0		0		0		0	0
			32	0		0		0		0		0		0		0		0	0
			64	0		0		0		0		0		0		0		0	0
			DA63312	Dilutions	0	-1		-2		-3		-4		-5		-6		cfu/ml
			concentrations [mg/L]	Replicate 1	2	1	2	1	2	1	2	1	2	1	2	1	2	Population	Frequency
			0	0		0		0		0		0		0		12	14	2600000000	1
			0.25	5	2	0		0		0		0		0		0	0	700	2.69231e-07
			0.5	2	0	0		0		0		0		0		0	0	200	7.69231e-08
			1	3	0	0	0	0		0		0		0	0	0		300	1.15385e-07
			2	6	6	0		0		0		0		0		0		1200	4.61538e-07
			4	2	2	0		0		0		0		0		0		400	1.53846e-07
			8	0		0		0		0		0		0		0		0	0
			16	0		0		0		0		0		0		0		0	0
			32	0		0		0		0		0		0		0		0	0
			64	0		0		0		0		0		0		0		0	0
			DA63320	Dilutions	0	-1		-2		-3		-4		-5		-6		cfu/ml
			concentrations [mg/L]	Replicate 1	2	1	2	1	2	1	2	1	2	1	2	1	2	Population	Frequency
			0	0		0		0		0		0		0		40	40	8000000000	1
			0.25	0		0		0		0		0		0		40	40	8000000000	1
			0.5	0		0		0		0		0		0		40	40	8000000000	1
			1	0		0		0		0		0		0	0	40	40	8000000000	1
			2	0	0	0		0		0		0		0		40	40	8000000000	1
			4	0		0		0		0		0		0		40	40	8000000000	1
			8	0		0		0		0		0		0		0		0	0
			16	0		0		0		0		0		0		0		0	0
			32	0		0		0		0		0		0		0		0	0
			64	0		0		0		0		0		0		0		0	0
			DA63332	Dilutions	0	-1		-2		-3		-4		-5		-6		cfu/ml
			concentrations [mg/L]	Replicate 1	2	1	2	1	2	1	2	1	2	1	2	1	2	Population	Frequency
			0	0		0		0		0		0		0		14	13	2700000000	1
			0.25	0		0		0		0		0		0		14	13	2700000000	1
			0.5	0		0		0		0		0		0		14	13	2700000000	1
			1	5	7	0		0		0		0		0	0	0		1200	4.44444e-07
			2	0	0	0		0		0		0		0		0		0	0
			4	0	0	0		0		0		0		0		0		0	0
			8	0		0		0		0		0		0		0		0	0
			16	0		0		0		0		0		0		0		0	0
			32	0		0		0		0		0		0		0		0	0
			64	0		0		0		0		0		0		0		0	0
			DA63334	Dilutions	0	-1		-2		-3		-4		-5		-6		cfu/ml
			concentrations [mg/L]	Replicate 1	2	1	2	1	2	1	2	1	2	1	2	1	2	Population	Frequency
			0	0		0		0		0		0		0		14	12	2600000000	1
			0.25	0		0		0		0		0		0		14	13	2700000000	1.03846
			0.5	0		0		0		0		0		0		1	4	500000000	0.192308
			1	0		12	10	0		0		0		0	0	0		22000	8.46154e-06
			2	5	5	0		0		0		0		0		0		1000	3.84615e-07
			4	3	2	0		0		0		0		0		0		500	1.92308e-07
			8	0		0		0		0		0		0		0		0	0
			16	0		0		0		0		0		0		0		0	0
			32	0		0		0		0		0		0		0		0	0
			64	0		0		0		0		0		0		0		0	0
			DA63376	Dilutions	0	-1		-2		-3		-4		-5		-6		cfu/ml
			concentrations [mg/L]	Replicate 1	2	1	2	1	2	1	2	1	2	1	2	1	2	Population	Frequency
			0	0		0		0		0		0		0		12	11	2300000000	1
			0.25	0		0		0		0		0		0		12	11	2300000000	1
			0.5	0		0		0		0		0		0		12	11	2300000000	1
			1	7	7	0		0		0		0		0	0	0		1400	6.08696e-07
			2	4	4	0		0		0		0		0		0		800	3.47826e-07
			4	1	3	0		0		0		0		0		0		400	1.73913e-07
			8	0		0		0		0		0		0		0		0	0
			16	0		0		0		0		0		0		0		0	0
			32	0		0		0		0		0		0		0		0	0
			64	0		0		0		0		0		0		0		0	0
			DA63378	Dilutions	0	-1		-2		-3		-4		-5		-6		cfu/ml
			concentrations [mg/L]	Replicate 1	2	1	2	1	2	1	2	1	2	1	2	1	2	Population	Frequency
			0	0		0		0		0		0		0		15	14	2900000000	1
			0.25	0		0		0		0		0		0		13	13	2600000000	0.896552
			0.5	0		0		0		0		0		0		13	13	2600000000	0.896552
			1	7	7	0		0		0		0		0	0	0		1400	4.82759e-07
			2	3	2	0		0		0		0		0		0		500	1.72414e-07
			4	1	1	0		0		0		0		0		0		200	6.89655e-08
			8	0		0		0		0		0		0		0		0	0
			16	0		0		0		0		0		0		0		0	0
			32	0		0		0		0		0		0		0		0	0
			64	0		0		0		0		0		0		0		0	0
			DA63570	Dilutions	0	-1		-2		-3		-4		-5		-6		cfu/ml
			concentrations [mg/L]	Replicate 1	2	1	2	1	2	1	2	1	2	1	2	1	2	Population	Frequency
			0	0		0		0		0		0		0		15	14	2900000000	1
			0.25	0		0		0		0		0		0		15	14	2900000000	1
			0.5	0		0		0		0		0		0		15	14	2900000000	1
			1	10	8	0		0		0		0		0	0	0		1800	6.2069e-07
			2	4	3	0		0		0		0		0		0		700	2.41379e-07
			4	2	2	0		0		0		0		0		0		400	1.37931e-07
			8	0		0		0		0		0		0		0		0	0
			16	0		0		0		0		0		0		0		0	0
			32	0		0		0		0		0		0		0		0	0
			64	0		0		0		0		0		0		0		0	0
			DA63598	Dilutions	0	-1		-2		-3		-4		-5		-6		cfu/ml
			concentrations [mg/L]	Replicate 1	2	1	2	1	2	1	2	1	2	1	2	1	2	Population	Frequency
			0	0		0		0		0		0		0		12	11	2300000000	1
			0.25	0		0		0		0		0		0		11	11	2200000000	0.956522
			0.5	0		0		0		0		0		0		10	10	2000000000	0.869565
			1	7	10	0		0		0		0		0	0	0		1700	7.3913e-07
			2	5	5	0		0		0		0		0		0		1000	4.34783e-07
			4	2	1	0		0		0		0		0		0		300	1.30435e-07
			8	0		0		0		0		0		0		0		0	0
			16	0		0		0		0		0		0		0		0	0
			32	0		0		0		0		0		0		0		0	0
			64	0		0		0		0		0		0		0		0	0
			DA63608	Dilutions	0	-1		-2		-3		-4		-5		-6		cfu/ml
			concentrations [mg/L]	Replicate 1	2	1	2	1	2	1	2	1	2	1	2	1	2	Population	Frequency
			0	0		0		0		0		0		0		10	10	2000000000	1
			0.25	0		0		0		0		0		0		10	10	2000000000	1
			0.5	0		0		0		0		0		0		10	10	2000000000	1
			1	7	6	0		0		0		0		0	0	0		1300	6.5e-07
			2	4	4	0		0		0		0		0		0		800	4e-07
			4	1	1	0		0		0		0		0		0		200	1e-07
			8	0		0		0		0		0		0		0		0	0
			16	0		0		0		0		0		0		0		0	0
			32	0		0		0		0		0		0		0		0	0
			64	0		0		0		0		0		0		0		0	0
			DA63616	Dilutions	0	-1		-2		-3		-4		-5		-6		cfu/ml
			concentrations [mg/L]	Replicate 1	2	1	2	1	2	1	2	1	2	1	2	1	2	Population	Frequency
			0	0		0		0		0		0		0		12	12	2400000000	1
			0.25	0		0		0		0		0		0		10	10	2000000000	0.833333
			0.5	0		0		0		0		0		0		10	10	2000000000	0.833333
			1	7	7	0		0		0		0		0	0	0		1400	5.83333e-07
			2	0	0	0		0		0		0		0		0		0	0
			4	0		0		0		0		0		0		0		0	0
			8	0		0		0		0		0		0		0		0	0
			16	0		0		0		0		0		0		0		0	0
			32	0		0		0		0		0		0		0		0	0
			64	0		0		0		0		0		0		0		0	0
			DA63622	Dilutions	0	-1		-2		-3		-4		-5		-6		cfu/ml
			concentrations [mg/L]	Replicate 1	2	1	2	1	2	1	2	1	2	1	2	1	2	Population	Frequency
			0	0		0		0		0		0		0		12	10	2200000000	1
			0.25	0		0		0		0		0		0		12	12	2400000000	1.09091
			0.5	0		0		0		0		0		0		10	10	2000000000	0.909091
			1	7	4	0		0		0		0		0	0	0		1100	5e-07
			2	0	0	0		0		0		0		0		0		0	0
			4	0		0		0		0		0		0		0		0	0
			8	0		0		0		0		0		0		0		0	0
			16	0		0		0		0		0		0		0		0	0
			32	0		0		0		0		0		0		0		0	0
			64	0		0		0		0		0		0		0		0	0
			DA63668	Dilutions	0	-1		-2		-3		-4		-5		-6		cfu/ml
			concentrations [mg/L]	Replicate 1	2	1	2	1	2	1	2	1	2	1	2	1	2	Population	Frequency
			0	0		0		0		0		0		0		13	17	3000000000	1
			0.25	0		0		0		0		0		0		13	17	3000000000	1
			0.5	0		0		0		0		0		0		13	17	3000000000	1
			1	7	7	0		0		0		0		0	0	0		1400	4.66667e-07
			2	4	3	0		0		0		0		0		0		700	2.33333e-07
			4	2	2	0		0		0		0		0		0		400	1.33333e-07
			8	0		0		0		0		0		0		0		0	0
			16	0		0		0		0		0		0		0		0	0
			32	0		0		0		0		0		0		0		0	0
			64	0		0		0		0		0		0		0		0	0
			DA63768	Dilutions	0	-1		-2		-3		-4		-5		-6		cfu/ml
			concentrations [mg/L]	Replicate 1	2	1	2	1	2	1	2	1	2	1	2	1	2	Population	Frequency
			0	0		0		0		0		0		0		16	16	3200000000	1
			0.25	0		0		0		0		0		0		16	16	3200000000	1
			0.5	0		0		0		0		0		0		16	16	3200000000	1
			1	4	2	0		0		0		0		0	0	0		600	1.875e-07
			2	1	1	0		0		0		0		0		0		200	6.25e-08
			4	0		0		0		0		0		0		0		0	0
			8	0		0		0		0		0		0		0		0	0
			16	0		0		0		0		0		0		0		0	0
			32	0		0		0		0		0		0		0		0	0
			64	0		0		0		0		0		0		0		0	0
			DA63796	Dilutions	0	-1		-2		-3		-4		-5		-6		cfu/ml
			concentrations [mg/L]	Replicate 1	2	1	2	1	2	1	2	1	2	1	2	1	2	Population	Frequency
			0	0		0		0		0		0		0		24	24	4800000000	1
			0.25	0		0		0		0		0		0		24	22	4600000000	0.958333
			0.5	0		0		0		0		0		0		17	17	3400000000	0.708333
			1	3	3	0		0		0		0		0	0	15	15	3000000600	0.625
			2	3	4	0		0		0		0		0		0		700	1.45833e-07
			4	5	5	0		0		0		0		0		0		1000	2.08333e-07
			8	0		0		0		0		0		0		0		0	0
			16	0		0		0		0		0		0		0		0	0
			32	0		0		0		0		0		0		0		0	0
			64	0		0		0		0		0		0		0		0	0
			DA63804	Dilutions	0	-1		-2		-3		-4		-5		-6		cfu/ml
			concentrations [mg/L]	Replicate 1	2	1	2	1	2	1	2	1	2	1	2	1	2	Population	Frequency
			0	0		0		0		0		0		0		15	15	3000000000	1
			0.25	0		0		0		0		0		0		16	16	3200000000	1.06667
			0.5	0		0		0		0		0		0		16	14	3000000000	1
			1	0		0		0		0		0		0	0	10	10	2000000000	0.666667
			2	5	5	0		0		0		0		0		0		1000	3.33333e-07
			4	2	2	0		0		0		0		0		0		400	1.33333e-07
			8	0		0		0		0		0		0		0		0	0
			16	0		0		0		0		0		0		0		0	0
			32	0		0		0		0		0		0		0		0	0
			64	0		0		0		0		0		0		0		0	0
			DA63822	Dilutions	0	-1		-2		-3		-4		-5		-6		cfu/ml
			concentrations [mg/L]	Replicate 1	2	1	2	1	2	1	2	1	2	1	2	1	2	Population	Frequency
			0	0		0		0		0		0		0		40	40	8000000000	1
			0.25	0		0		0		0		0		0		40	40	8000000000	1
			0.5	0		0		0		0		0		0		40	40	8000000000	1
			1	0		0		0		0		0		0	0	40	40	8000000000	1
			2	0	0	0		0		0		0		0		40	40	8000000000	1
			4	0		0		0		0		0		0		40	40	8000000000	1
			8	0		0		0		0		0		0		0	40	4000000000	0.5
			16	0		0		0		0		0		0		0		0	0
			32	0		0		0		0		0		0		0		0	0
			64	0		0		0		0		0		0		0		0	0
			DA63830	Dilutions	0	-1		-2		-3		-4		-5		-6		cfu/ml
			concentrations [mg/L]	Replicate 1	2	1	2	1	2	1	2	1	2	1	2	1	2	Population	Frequency
			0	0		0		0		0		0		0		13	12	2500000000	1
			0.25	0		0		0		0		0		0		13	12	2500000000	1
			0.5	0		0		0		0		0		0		13	12	2500000000	1
			1	6	6	0		0		0		0		0	0	0		1200	4.8e-07
			2	4	2	0		0		0		0		0		0		600	2.4e-07
			4	2	2	0		0		0		0		0		0		400	1.6e-07
			8	0		0		0		0		0		0		0		0	0
			16	0		0		0		0		0		0		0		0	0
			32	0		0		0		0		0		0		0		0	0
			64	0		0		0		0		0		0		0		0	0
			DA63852	Dilutions	0	-1		-2		-3		-4		-5		-6		cfu/ml
			concentrations [mg/L]	Replicate 1	2	1	2	1	2	1	2	1	2	1	2	1	2	Population	Frequency
			0	0		0		0		0		0		0		17	15	3200000000	1
			0.25	0		0		0		0		0		0		17	15	3200000000	1
			0.5	0		0		0		0		0		0		17	15	3200000000	1
			1	12	14	0		0		0		0		0	0	0		2600	8.125e-07
			2	7	4	0		0		0		0		0		0		1100	3.4375e-07
			4	4	2	0		0		0		0		0		0		600	1.875e-07
			8	0		0		0		0		0		0		0		0	0
			16	0		0		0		0		0		0		0		0	0
			32	0		0		0		0		0		0		0		0	0
			64	0		0		0		0		0		0		0		0	0
			DA63864	Dilutions	0	-1		-2		-3		-4		-5		-6		cfu/ml
			concentrations [mg/L]	Replicate 1	2	1	2	1	2	1	2	1	2	1	2	1	2	Population	Frequency
			0	0		0		0		0		0		0		15	14	2900000000	1
			0.25	0		0		0		0		0		0		15	14	2900000000	1
			0.5	0		0		0		0		0		0		15	14	2900000000	1
			1	0		0		0		0		0		2	3	0		5e+07	0.0172414
			2	15	14	0		0		0		0		0		0		2900	1e-06
			4	4	4	0		0		0		0		0		0		800	2.75862e-07
			8	0		0		0		0		0		0		0		0	0
			16	0		0		0		0		0		0		0		0	0
			32	0		0		0		0		0		0		0		0	0
			64	0		0		0		0		0		0		0		0	0
			DA63902	Dilutions	0	-1		-2		-3		-4		-5		-6		cfu/ml
			concentrations [mg/L]	Replicate 1	2	1	2	1	2	1	2	1	2	1	2	1	2	Population	Frequency
			0	0		0		0		0		0		0		13	13	2600000000	1
			0.25	0		0		0		0		0		0		12	15	2700000000	1.03846
			0.5	0		0		0		0		0		0		11	11	2200000000	0.846154
			1	0		0		0		0		0		3	2	0		5e+07	0.0192308
			2	4	4	0		0		0		0		0		0		800	3.07692e-07
			4	2	0	0		0		0		0		0		0		200	7.69231e-08
			8	0	0	0		0		0		0		0		0		0	0
			16	0		0		0		0		0		0		0		0	0
			32	0		0		0		0		0		0		0		0	0
			64	0		0		0		0		0		0		0		0	0
			DA63924	Dilutions	0	-1		-2		-3		-4		-5		-6		cfu/ml
			concentrations [mg/L]	Replicate 1	2	1	2	1	2	1	2	1	2	1	2	1	2	Population	Frequency
			0	0		0		0		0		0		0		13	13	2600000000	1
			0.25	0		0		0		0		0		0		12	15	2700000000	1.03846
			0.5	0		0		0		0		0		0		11	11	2200000000	0.846154
			1	0		0		0		0		0		3	2	0		5e+07	0.0192308
			2	4	4	0		0		0		0		0		0		800	3.07692e-07
			4	2	0	0		0		0		0		0		0		200	7.69231e-08
			8	0	0	0		0		0		0		0		0		0	0
			16	0		0		0		0		0		0		0		0	0
			32	0		0		0		0		0		0		0		0	0
			64	0		0		0		0		0		0		0		0	0
			DA63948	Dilutions	0	-1		-2		-3		-4		-5		-6		cfu/ml
			concentrations [mg/L]	Replicate 1	2	1	2	1	2	1	2	1	2	1	2	1	2	Population	Frequency
			0	0		0		0		0		0		0		12	12	2400000000	1
			0.25	0		0		0		0		0		0		11	12	2300000000	0.958333
			0.5	0		0		0		0		0		0		11	12	2300000000	0.958333
			1	0		0		0		0		0		4	4	0		80000000	0.0333333
			2	1	1	0		0		0		0		0		0		200	8.33333e-08
			4	1	0	0		0		0		0		0		0		100	4.16667e-08
			8	0	0	0		0		0		0		0		0		0	0
			16	0		0		0		0		0		0		0		0	0
			32	0		0		0		0		0		0		0		0	0
			64	0		0		0		0		0		0		0		0	0
			DA63956	Dilutions	0	-1		-2		-3		-4		-5		-6		cfu/ml
			concentrations [mg/L]	Replicate 1	2	1	2	1	2	1	2	1	2	1	2	1	2	Population	Frequency
			0	0		0		0		0		0		0		11	11	2200000000	1
			0.25	0		0		0		0		0		0		12	12	2400000000	1.09091
			0.5	0		0		0		0		0		0		12	12	2400000000	1.09091
			1	12	16	0		0		0		0		0	0	0		2800	1.27273e-06
			2	7	7	0		0		0		0		0		0		1400	6.36364e-07
			4	3	4	0		0		0		0		0		0		700	3.18182e-07
			8	0	0	0		0		0		0		0		0		0	0
			16	0		0		0		0		0		0		0		0	0
			32	0		0		0		0		0		0		0		0	0
			64	0		0		0		0		0		0		0		0	0
			DA64008	Dilutions	0	-1		-2		-3		-4		-5		-6		cfu/ml
			concentrations [mg/L]	Replicate 1	2	1	2	1	2	1	2	1	2	1	2	1	2	Population	Frequency
			0	0		0		0		0		0		0		10	9	1900000000	1
			0.25	0		0		0		0		0		0		10	9	1900000000	1
			0.5	0		0		0		0		0		0		10	9	1900000000	1
			1	0		0		0		0		0		0	0	0		0	0
			2	2	2	0		0		0		0		0		0		400	2.10526e-07
			4	1	2	0		0		0		0		0		0		300	1.57895e-07
			8	2	2	0		0		0		0		0		0		400	2.10526e-07
			16	0		0		0		0		0		0		0		0	0
			32	0		0		0		0		0		0		0		0	0
			64	0		0		0		0		0		0		0		0	0
			DA63154	Dilutions	0	-1		-2		-3		-4		-5		-6		cfu/ml
			concentrations [mg/L]	Replicate 1	2	1	2	1	2	1	2	1	2	1	2	1	2	Population	Frequency
			0	0		0		0		0		0		0		10		2000000000	1
			0.25	0		0		0		0		0		0		5		1000000000	0.5
			0.5	0		0		0		0		0		0		10		2000000000	1
			1	0		0		0		0		0		0		2		400000000	0.2
			2	1	0	0		0		0		0		0		0	0	100	5e-08
			4	0	0	0		0		0		0		0		0	0	0	0
			8	0	0	0		0		0		0		0		0	0	0	0
			16	0		0		0		0		0		0		0		0	0
			32	0		0		0		0		0		0		0		0	0
			64	0		0		0		0		0		0		0		0	0
			DA63132	Dilutions	0	-1		-2		-3		-4		-5		-6		cfu/ml
			concentrations [mg/L]	Replicate 1	2	1	2	1	2	1	2	1	2	1	2	1	2	Population	Frequency
			0	0		0		0		0		0		0		12		2400000000	1
			0.25	0		0		0		0		0		0		12		2400000000	1
			0.5	0		0		0		0		0		0		10		2000000000	0.833333
			1	0		0		0		0		0		0		2		400000000	0.166667
			2	0		0		0		0		0		0		0	0	0	0
			4	0		0		0		0		0		0		0	0	0	0
			8	0	0	0		0		0		0		0		0	0	0	0
			16	0		0		0		0		0		0		0		0	0
			32	0		0		0		0		0		0		0		0	0
			64	0		0		0		0		0		0		0		0	0
			DA63086	Dilutions	0	-1		-2		-3		-4		-5		-6		cfu/ml
			concentrations [mg/L]	Replicate 1	2	1	2	1	2	1	2	1	2	1	2	1	2	Population	Frequency
			0	0		0		0		0		0		0		15		3000000000	1
			0.25	0		0		0		0		0		0		15		3000000000	1
			0.5	0		0		0		0		0		0		5		1000000000	0.333333
			1	0		0		0		0		0		0		2		400000000	0.133333
			2	0		0		0		0		0		0		0	0	0	0
			4	1	0	0		0		0		0		0		0	0	100	3.33333e-08
			8	0	0	0		0		0		0		0		0	0	0	0
			16	0		0		0		0		0		0		0		0	0
			32	0		0		0		0		0		0		0		0	0
			64	0		0		0		0		0		0		0		0	0
			DA63118	Dilutions	0	-1		-2		-3		-4		-5		-6		cfu/ml
			concentrations [mg/L]	Replicate 1	2	1	2	1	2	1	2	1	2	1	2	1	2	Population	Frequency
			0	0		0		0		0		0		0		22		4400000000	1
			0.25	0		0		0		0		0		0		15		3000000000	0.681818
			0.5	0		0		0		0		0		0		10		2000000000	0.454545
			1	0		0		0		0		0		0		1		200000000	0.0454545
			2	0	0	0		0		0		0		0		0	0	0	0
			4	0	0	0		0		0		0		0		0	0	0	0
			8	0	0	0		0		0		0		0		0	0	0	0
			16	0		0		0		0		0		0		0		0	0
			32	0		0		0		0		0		0		0		0	0
			64	0		0		0		0		0		0		0		0	0
			DA63068	Dilutions	0	-1		-2		-3		-4		-5		-6		cfu/ml
			concentrations [mg/L]	Replicate 1	2	1	2	1	2	1	2	1	2	1	2	1	2	Population	Frequency
			0	0		0		0		0		0		0		31		6200000000	1
			0.25	0		0		0		0		0		0		29		5800000000	0.935484
			0.5	0		0		0		0		0		0		15		3000000000	0.483871
			1	0		0		0		0		0		0		1		200000000	0.0322581
			2	6	0	0		0		0		0		0		0	0	600	9.67742e-08
			4	3	0	0		0		0		0		0		0	0	300	4.83871e-08
			8	0	0	0		0		0		0		0		0	0	0	0
			16	0		0		0		0		0		0		0		0	0
			32	0		0		0		0		0		0		0		0	0
			64	0		0		0		0		0		0		0		0	0
			DA63072	Dilutions	0	-1		-2		-3		-4		-5		-6		cfu/ml
			concentrations [mg/L]	Replicate 1	2	1	2	1	2	1	2	1	2	1	2	1	2	Population	Frequency
			0	0		0		0		0		0		0		28		5600000000	1
			0.25	0		0		0		0		0		0		27		5400000000	0.964286
			0.5	0		0		0		0		0		0		24		4800000000	0.857143
			1	0		0		0		0		0		0		1	1	200000000	0.0357143
			2	6		0		0		0		0		0		0	0	1200	2.14286e-07
			4	1		0		0		0		0		0		0	0	200	3.57143e-08
			8	0		0		0		0		0		0		0	0	0	0
			16	0		0		0		0		0		0		0		0	0
			32	0		0		0		0		0		0		0		0	0
			64	0		0		0		0		0		0		0		0	0
			DA63002	Dilutions	0	-1		-2		-3		-4		-5		-6		cfu/ml
			concentrations [mg/L]	Replicate 1	2	1	2	1	2	1	2	1	2	1	2	1	2	Population	Frequency
			0	0		0		0		0		0		0		15		3000000000	1
			0.25	0		0		0		0		0		0		14		2800000000	0.933333
			0.5	0		0		0		0		0		0		15		3000000000	1
			1	0		0		0		0		0		0		6		1200000000	0.4
			2	1		0		0		0		0		0		0	0	200	6.66667e-08
			4	1	0	0		0		0		0		0		0	0	100	3.33333e-08
			8	0	0	0		0		0		0		0		0	0	0	0
			16	0		0		0		0		0		0		0		0	0
			32	0		0		0		0		0		0		0		0	0
			64	0		0		0		0		0		0		0		0	0
			DA63050	Dilutions	0	-1		-2		-3		-4		-5		-6		cfu/ml
			concentrations [mg/L]	Replicate 1	2	1	2	1	2	1	2	1	2	1	2	1	2	Population	Frequency
			0	0		0		0		0		0		0		22		4400000000	1
			0.25	0		0		0		0		0		0		2		400000000	0.0909091
			0.5	0		0		0		0		0		0		1		200000000	0.0454545
			1	0		0		0		0		0		0		1		200000000	0.0454545
			2	1		0		0		0		0		0		0	0	200	4.54545e-08
			4	2		0		0		0		0		0		0	0	400	9.09091e-08
			8	0		0		0		0		0		0		0	0	0	0
			16	0		0		0		0		0		0		0		0	0
			32	0		0		0		0		0		0		0		0	0
			64	0		0		0		0		0		0		0		0	0
			DA63058	Dilutions	0	-1		-2		-3		-4		-5		-6		cfu/ml
			concentrations [mg/L]	Replicate 1	2	1	2	1	2	1	2	1	2	1	2	1	2	Population	Frequency
			0	0		0		0		0		0		0		15		3000000000	1
			0.25	0		0		0		0		0		0		14		2800000000	0.933333
			0.5	0		0		0		0		0		0		22		4400000000	1.46667
			1	0		0		0		0		0		0		1		200000000	0.0666667
			2	15	0	0		0		0		0		0		0	0	1500	5e-07
			4	0	0	0		0		0		0		0		0	0	0	0
			8	0	0	0		0		0		0		0		0	0	0	0
			16	0		0		0		0		0		0		0		0	0
			32	0		0		0		0		0		0		0		0	0
			64	0		0		0		0		0		0		0		0	0
			DA62986	Dilutions	0	-1		-2		-3		-4		-5		-6		cfu/ml
			concentrations [mg/L]	Replicate 1	2	1	2	1	2	1	2	1	2	1	2	1	2	Population	Frequency
			0	0		0		0		0		0		0		18		3600000000	1
			0.25	0		0		0		0		0		0		18		3600000000	1
			0.5	0		0		0		0		0		0		9		1800000000	0.5
			1	0		0		0		0		0		0		2		400000000	0.111111
			2	2	0	0		0		0		0		0		0	0	200	5.55556e-08
			4	0	0	0		0		0		0		0		0	0	0	0
			8	0	0	0		0		0		0		0		0	0	0	0
			16	0		0		0		0		0		0		0		0	0
			32	0		0		0		0		0		0		0		0	0
			64	0		0		0		0		0		0		0		0	0
			DA63004	Dilutions	0	-1		-2		-3		-4		-5		-6		cfu/ml
			concentrations [mg/L]	Replicate 1	2	1	2	1	2	1	2	1	2	1	2	1	2	Population	Frequency
			0	0		0		0		0		0		0		21		4200000000	1
			0.25	0		0		0		0		0		0		20		4000000000	0.952381
			0.5	0		0		0		0		0		0		21		4200000000	1
			1	0		0		0		0		0		0		1		200000000	0.047619
			2	4		0		0		0		0		0		0	0	800	1.90476e-07
			4	0		0		0		0		0		0		0	0	0	0
			8	0		0		0		0		0		0		0	0	0	0
			16	0		0		0		0		0		0		0		0	0
			32	0		0		0		0		0		0		0		0	0
			64	0		0		0		0		0		0		0		0	0
			DA62962	Dilutions	0	-1		-2		-3		-4		-5		-6		cfu/ml
			concentrations [mg/L]	Replicate 1	2	1	2	1	2	1	2	1	2	1	2	1	2	Population	Frequency
			0	0		0		0		0		0		0		15		3000000000	1
			0.25	0		0		0		0		0		0		15		3000000000	1
			0.5	0		0		0		0		0		0		15		3000000000	1
			1	0		0		0		0		0		0		5		1000000000	0.333333
			2	0	0	0		0		0		0		0		0	0	0	0
			4	0	0	0		0		0		0		0		0	0	0	0
			8	0	0	0		0		0		0		0		0	0	0	0
			16	0		0		0		0		0		0		0		0	0
			32	0		0		0		0		0		0		0		0	0
			64	0		0		0		0		0		0		0		0	0
			DA62920	Dilutions	0	-1		-2		-3		-4		-5		-6		cfu/ml
			concentrations [mg/L]	Replicate 1	2	1	2	1	2	1	2	1	2	1	2	1	2	Population	Frequency
			0	0		0		0		0		0		0		28		5600000000	1
			0.25	0		0		0		0		0		0		26		5200000000	0.928571
			0.5	0		0		0		0		0		0		20		4000000000	0.714286
			1	0		0		0		0		0		0		1		200000000	0.0357143
			2	12		0		0		0		0		0		0	0	2400	4.28571e-07
			4	4		0		0		0		0		0		0	0	800	1.42857e-07
			8	0		0		0		0		0		0		0	0	0	0
			16	0		0		0		0		0		0		0		0	0
			32	0		0		0		0		0		0		0		0	0
			64	0		0		0		0		0		0		0		0	0
			DA62996	Dilutions	0	-1		-2		-3		-4		-5		-6		cfu/ml
			concentrations [mg/L]	Replicate 1	2	1	2	1	2	1	2	1	2	1	2	1	2	Population	Frequency
			0	0		0		0		0		0		0		18		3600000000	1
			0.25	0		0		0		0		0		0		18		3600000000	1
			0.5	0		0		0		0		0		0		18		3600000000	1
			1	0		0		0		0		0		0		20		4000000000	1.11111
			2	3		0		0		0		0		0		0	0	600	1.66667e-07
			4	3		0		0		0		0		0		0	0	600	1.66667e-07
			8	0		0		0		0		0		0		0	0	0	0
			16	0		0		0		0		0		0		0		0	0
			32	0		0		0		0		0		0		0		0	0
			64	0		0		0		0		0		0		0		0	0
			DA62924	Dilutions	0	-1		-2		-3		-4		-5		-6		cfu/ml
			concentrations [mg/L]	Replicate 1	2	1	2	1	2	1	2	1	2	1	2	1	2	Population	Frequency
			0	0		0		0		0		0		0		21		4200000000	1
			0.25	0		0		0		0		0		0		21		4200000000	1
			0.5	0		0		0		0		0		0		17		3400000000	0.809524
			1	0		0		0		0		0		0		2		400000000	0.0952381
			2	1		0		0		0		0		0		0	0	200	4.7619e-08
			4	1		0		0		0		0		0		0	0	200	4.7619e-08
			8	0		0		0		0		0		0		0	0	0	0
			16	0		0		0		0		0		0		0		0	0
			32	0		0		0		0		0		0		0		0	0
			64	0		0		0		0		0		0		0		0	0
			DA62932	Dilutions	0	-1		-2		-3		-4		-5		-6		cfu/ml
			concentrations [mg/L]	Replicate 1	2	1	2	1	2	1	2	1	2	1	2	1	2	Population	Frequency
			0	0		0		0		0		0		0		15		3000000000	1
			0.25	0		0		0		0		0		0		17		3400000000	1.13333
			0.5	0		0		0		0		0		0		12		2400000000	0.8
			1	0		0		0		0		0		0		3		600000000	0.2
			2	2		0		0		0		0		0		0	0	400	1.33333e-07
			4	0		0		0		0		0		0		0	0	0	0
			8	0		0		0		0		0		0		0	0	0	0
			16	0		0		0		0		0		0		0		0	0
			32	0		0		0		0		0		0		0		0	0
			64	0		0		0		0		0		0		0		0	0
			DA62900	Dilutions	0	-1		-2		-3		-4		-5		-6		cfu/ml
			concentrations [mg/L]	Replicate 1	2	1	2	1	2	1	2	1	2	1	2	1	2	Population	Frequency
			0	0		0		0		0		0		0		33		6600000000	1
			0.25	0		0		0		0		0		0		33		6600000000	1
			0.5	0		0		0		0		0		0		20		4000000000	0.606061
			1	0		0		0		0		0		0		1		200000000	0.030303
			2	2		0		0		0		0		0		0	0	400	6.06061e-08
			4	2		0		0		0		0		0		0	0	400	6.06061e-08
			8	0		0		0		0		0		0		0	0	0	0
			16	0		0		0		0		0		0		0		0	0
			32	0		0		0		0		0		0		0		0	0
			64	0		0		0		0		0		0		0		0	0
			DA62926	Dilutions	0	-1		-2		-3		-4		-5		-6		cfu/ml
			concentrations [mg/L]	Replicate 1	2	1	2	1	2	1	2	1	2	1	2	1	2	Population	Frequency
			0	0		0		0		0		0		0		18		3600000000	1
			0.25	0		0		0		0		0		0		18		3600000000	1
			0.5	0		0		0		0		0		0		18		3600000000	1
			1	0		0		0		0		0		0		6		1200000000	0.333333
			2	0		0		0		0		0		0		0	0	0	0
			4	1		0		0		0		0		0		0	0	200	5.55556e-08
			8	0	0	0		0		0		0		0		0	0	0	0
			16	0		0		0		0		0		0		0		0	0
			32	0		0		0		0		0		0		0		0	0
			64	0		0		0		0		0		0		0		0	0
			DA62904	Dilutions	0	-1		-2		-3		-4		-5		-6		cfu/ml
			concentrations [mg/L]	Replicate 1	2	1	2	1	2	1	2	1	2	1	2	1	2	Population	Frequency
			0	0		0		0		0		0		0		18		3600000000	1
			0.25	0		0		0		0		0		0		20		4000000000	1.11111
			0.5	0		0		0		0		0		0		1		200000000	0.0555556
			1	0		0		0		0		0		0		0		0	0
			2	1		0		0		0		0		0		0	0	200	5.55556e-08
			4	2		0		0		0		0		0		0	0	400	1.11111e-07
			8	0		0		0		0		0		0		0	0	0	0
			16	0		0		0		0		0		0		0		0	0
			32	0		0		0		0		0		0		0		0	0
			64	0		0		0		0		0		0		0		0	0
			DA62890	Dilutions	0	-1		-2		-3		-4		-5		-6		cfu/ml
			concentrations [mg/L]	Replicate 1	2	1	2	1	2	1	2	1	2	1	2	1	2	Population	Frequency
			0	0		0		0		0		0		0		18		3600000000	1
			0.25	0		0		0		0		0		0		18		3600000000	1
			0.5	0		0		0		0		0		0		0		0	0
			1	3		0		0		0		0		0	0	0		600	1.66667e-07
			2	2		0		0		0		0		0		0		400	1.11111e-07
			4	2		0		0		0		0		0		0		400	1.11111e-07
			8	0		0		0		0		0		0		0		0	0
			16	0		0		0		0		0		0		0		0	0
			32	0		0		0		0		0		0		0		0	0
			64	0		0		0		0		0		0		0		0	0
			DA62998	Dilutions	0	-1		-2		-3		-4		-5		-6		cfu/ml
			concentrations [mg/L]	Replicate 1	2	1	2	1	2	1	2	1	2	1	2	1	2	Population	Frequency
			0	0		0		0		0		0		0		18		3600000000	1
			0.25	0		0		0		0		0		0		18		3600000000	1
			0.5	0		0		0		0		0		0		18		3600000000	1
			1	0		0		0		0		0		0	0	0		0	0
			2	1		0		0		0		0		0		0		200	5.55556e-08
			4	0		0		0		0		0		0		0		0	0
			8	0		0		0		0		0		0		0		0	0
			16	0		0		0		0		0		0		0		0	0
			32	0		0		0		0		0		0		0		0	0
			64	0		0		0		0		0		0		0		0	0
			DA63032	Dilutions	0	-1		-2		-3		-4		-5		-6		cfu/ml
			concentrations [mg/L]	Replicate 1	2	1	2	1	2	1	2	1	2	1	2	1	2	Population	Frequency
			0	0		0		0		0		0		0		15		3000000000	1
			0.25	0		0		0		0		0		0		15		3000000000	1
			0.5	1		0		0		0		0		0	0	15		3000000200	1
			1	1		0		0		0		0		0	0	0		200	6.66667e-08
			2	0		0		0		0		0		0		0		0	0
			4	0		0		0		0		0		0		0		0	0
			8	0		0		0		0		0		0		0		0	0
			16	0		0		0		0		0		0		0		0	0
			32	0		0		0		0		0		0		0		0	0
			64	0		0		0		0		0		0		0		0	0
			DA63056	Dilutions	0	-1		-2		-3		-4		-5		-6		cfu/ml
			concentrations [mg/L]	Replicate 1	2	1	2	1	2	1	2	1	2	1	2	1	2	Population	Frequency
			0	0		0		0		0		0		0		1		200000000	1
			0.25	0		0		0		0		0		0		1		200000000	1
			0.5	0		0		0		0		0		0		1		200000000	1
			1	1		0		0		0		0		0	0	0		200	1e-06
			2	0	0	0		0		0		0		0		0		0	0
			4	0	0	0		0		0		0		0		0		0	0
			8	0		0		0		0		0		0		0		0	0
			16	0		0		0		0		0		0		0		0	0
			32	0		0		0		0		0		0		0		0	0
			64	0		0		0		0		0		0		0		0	0
			DA63074	Dilutions	0	-1		-2		-3		-4		-5		-6		cfu/ml
			concentrations [mg/L]	Replicate 1	2	1	2	1	2	1	2	1	2	1	2	1	2	Population	Frequency
			0	0		0		0		0		0		0		16		3200000000	1
			0.25	0		0		0		0		0		0		16		3200000000	1
			0.5	0		0		0		0		0		0		5		1000000000	0.3125
			1	1		0		0		0		0		0	0	0		200	6.25e-08
			2	0	0	0		0		0		0		0		0		0	0
			4	0	0	0		0		0		0		0		0		0	0
			8	0		0		0		0		0		0		0		0	0
			16	0		0		0		0		0		0		0		0	0
			32	0		0		0		0		0		0		0		0	0
			64	0		0		0		0		0		0		0		0	0
			DA63200	Dilutions	0	-1		-2		-3		-4		-5		-6		cfu/ml
			concentrations [mg/L]	Replicate 1	2	1	2	1	2	1	2	1	2	1	2	1	2	Population	Frequency
			0	0		0		0		0		0		0		20		4000000000	1
			0.25	0		0		0		0		0		0		20		4000000000	1
			0.5	0		0		0		0		0		0		20		4000000000	1
			1	2		0		0		0		0		0	0	0		400	1e-07
			2	2		0		0		0		0		0		0		400	1e-07
			4	1		0		0		0		0		0		0		200	5e-08
			8	0		0		0		0		0		0		0		0	0
			16	0		0		0		0		0		0		0		0	0
			32	0		0		0		0		0		0		0		0	0
			64	0		0		0		0		0		0		0		0	0
			DA63254	Dilutions	0	-1		-2		-3		-4		-5		-6		cfu/ml
			concentrations [mg/L]	Replicate 1	2	1	2	1	2	1	2	1	2	1	2	1	2	Population	Frequency
			0	0		0		0		0		0		0		18		3600000000	1
			0.25	0		0		0		0		0		0		18		3600000000	1
			0.5	0		0		0		0		0		0		18		3600000000	1
			1	2		0		0		0		0		0	0	0		400	1.11111e-07
			2	1		0		0		0		0		0		0		200	5.55556e-08
			4	0		0		0		0		0		0		0		0	0
			8	0		0		0		0		0		0		0		0	0
			16	0		0		0		0		0		0		0		0	0
			32	0		0		0		0		0		0		0		0	0
			64	0		0		0		0		0		0		0		0	0
			DA63312	Dilutions	0	-1		-2		-3		-4		-5		-6		cfu/ml
			concentrations [mg/L]	Replicate 1	2	1	2	1	2	1	2	1	2	1	2	1	2	Population	Frequency
			0	0		0		0		0		0		0		1		200000000	1
			0.25	0		0		0		0		0		0		0	0	0	0
			0.5	0		0		0		0		0		0		0	0	0	0
			1	0		0	0	0		0		0		0	0	0		0	0
			2	0		0		0		0		0		0		0		0	0
			4	0		0		0		0		0		0		0		0	0
			8	0		0		0		0		0		0		0		0	0
			16	0		0		0		0		0		0		0		0	0
			32	0		0		0		0		0		0		0		0	0
			64	0		0		0		0		0		0		0		0	0
			DA63334	Dilutions	0	-1		-2		-3		-4		-5		-6		cfu/ml
			concentrations [mg/L]	Replicate 1	2	1	2	1	2	1	2	1	2	1	2	1	2	Population	Frequency
			0	0		0		0		0		0		0		20		4000000000	1
			0.25	0		0		0		0		0		0		19		3800000000	0.95
			0.5	0		0		0		0		0		0		4		800000000	0.2
			1	0		12	10	0		0		0		0	0	0		22000	5.5e-06
			2	1		0		0		0		0		0		0		200	5e-08
			4	1		0		0		0		0		0		0		200	5e-08
			8	0		0		0		0		0		0		0		0	0
			16	0		0		0		0		0		0		0		0	0
			32	0		0		0		0		0		0		0		0	0
			64	0		0		0		0		0		0		0		0	0
			DA63598	Dilutions	0	-1		-2		-3		-4		-5		-6		cfu/ml
			concentrations [mg/L]	Replicate 1	2	1	2	1	2	1	2	1	2	1	2	1	2	Population	Frequency
			0	0		0		0		0		0		0		18		3600000000	1
			0.25	0		0		0		0		0		0		18		3600000000	1
			0.5	0		0		0		0		0		0		8		1600000000	0.444444
			1	1		0		0		0		0		0	0	0		200	5.55556e-08
			2	1		0		0		0		0		0		0		200	5.55556e-08
			4	0		0		0		0		0		0		0		0	0
			8	0		0		0		0		0		0		0		0	0
			16	0		0		0		0		0		0		0		0	0
			32	0		0		0		0		0		0		0		0	0
			64	0		0		0		0		0		0		0		0	0
			DA63608	Dilutions	0	-1		-2		-3		-4		-5		-6		cfu/ml
			concentrations [mg/L]	Replicate 1	2	1	2	1	2	1	2	1	2	1	2	1	2	Population	Frequency
			0	0		0		0		0		0		0		1		200000000	1
			0.25	0		0		0		0		0		0		0		0	0
			0.5	0		0		0		0		0		0		0		0	0
			1	2		0		0		0		0		0	0	0		400	2e-06
			2	2		0		0		0		0		0		0		400	2e-06
			4	1		0		0		0		0		0		0		200	1e-06
			8	0		0		0		0		0		0		0		0	0
			16	0		0		0		0		0		0		0		0	0
			32	0		0		0		0		0		0		0		0	0
			64	0		0		0		0		0		0		0		0	0
			DA63668	Dilutions	0	-1		-2		-3		-4		-5		-6		cfu/ml
			concentrations [mg/L]	Replicate 1	2	1	2	1	2	1	2	1	2	1	2	1	2	Population	Frequency
			0	0		0		0		0		0		0		20		4000000000	1
			0.25	0		0		0		0		0		0		1		200000000	0.05
			0.5	0		0		0		0		0		0		1		200000000	0.05
			1	3		0		0		0		0		0	0	0		600	1.5e-07
			2	2		0		0		0		0		0		0		400	1e-07
			4	2		0		0		0		0		0		0		400	1e-07
			8	0		0		0		0		0		0		0		0	0
			16	0		0		0		0		0		0		0		0	0
			32	0		0		0		0		0		0		0		0	0
			64	0		0		0		0		0		0		0		0	0
			DA63768	Dilutions	0	-1		-2		-3		-4		-5		-6		cfu/ml
			concentrations [mg/L]	Replicate 1	2	1	2	1	2	1	2	1	2	1	2	1	2	Population	Frequency
			0	0		0		0		0		0		0		18		3600000000	1
			0.25	0		0		0		0		0		0		15		3000000000	0.833333
			0.5	0		0		0		0		0		0		16		3200000000	0.888889
			1	3		0		0		0		0		0	0	0		600	1.66667e-07
			2	0		0		0		0		0		0		0		0	0
			4	0		0		0		0		0		0		0		0	0
			8	0		0		0		0		0		0		0		0	0
			16	0		0		0		0		0		0		0		0	0
			32	0		0		0		0		0		0		0		0	0
			64	0		0		0		0		0		0		0		0	0
			DA63864	Dilutions	0	-1		-2		-3		-4		-5		-6		cfu/ml
			concentrations [mg/L]	Replicate 1	2	1	2	1	2	1	2	1	2	1	2	1	2	Population	Frequency
			0	0		0		0		0		0		0		18		3600000000	1
			0.25	0		0		0		0		0		0		20		4000000000	1.11111
			0.5	0		0		0		0		0		0		20		4000000000	1.11111
			1	0		0		0		0		0		2	3	0		5e+07	0.0138889
			2	5		0		0		0		0		0		0		1000	2.77778e-07
			4	0		0		0		0		0		0		0		0	0
			8	0		0		0		0		0		0		0		0	0
			16	0		0		0		0		0		0		0		0	0
			32	0		0		0		0		0		0		0		0	0
			64	0		0		0		0		0		0		0		0	0
			DA63902	Dilutions	0	-1		-2		-3		-4		-5		-6		cfu/ml
			concentrations [mg/L]	Replicate 1	2	1	2	1	2	1	2	1	2	1	2	1	2	Population	Frequency
			0	0		0		0		0		0		0		1		200000000	1
			0.25	0		0		0		0		0		0		1		200000000	1
			0.5	0		0		0		0		0		0		1		200000000	1
			1	0		0		0		0		0		3	2	0		5e+07	0.25
			2	2		0		0		0		0		0		0		400	2e-06
			4	0		0		0		0		0		0		0		0	0
			8	0	0	0		0		0		0		0		0		0	0
			16	0		0		0		0		0		0		0		0	0
			32	0		0		0		0		0		0		0		0	0
			64	0		0		0		0		0		0		0		0	0
			DA63956	Dilutions	0	-1		-2		-3		-4		-5		-6		cfu/ml
			concentrations [mg/L]	Replicate 1	2	1	2	1	2	1	2	1	2	1	2	1	2	Population	Frequency
			0	0		0		0		0		0		0		18		3600000000	1
			0.25	0		0		0		0		0		0		29		5800000000	1.61111
			0.5	0		0		0		0		0		0		30		6000000000	1.66667
			1	1		0		0		0		0		0	0	0		200	5.55556e-08
			2	1		0		0		0		0		0		0		200	5.55556e-08
			4	0		0		0		0		0		0		0		0	0
			8	1	0	0		0		0		0		0		0		100	2.77778e-08
			16	0		0		0		0		0		0		0		0	0
			32	0		0		0		0		0		0		0		0	0
			64	0		0		0		0		0		0		0		0	0

[truncated: 45 more sheets: 10 GEN PAP I, ALL PAP CTX strains, 1 CTX PAP I, 1 CTX PAP II, 1 CTX PAP III, 2 CTX PAP I and II, 2 CTX PAP III, TZP 1, TZP 2, TZP3, TZP4, TZP5, TZP6, TZP7, TZP8, TZP9, TZP10, TZP11, TZP12, TZP13 …]
